# Supplementary material for: Breeding Young as a Survival Strategy during Earth’s Greatest Mass Extinction
Source: Sci Rep. 2016 Apr 5;6:24053. doi: 10.1038/srep24053 (PMC4820772; doi:10.1038/srep24053)
Supplement: Supplementary Dataset 1 [file srep24053-s2.xls]

## Sheet: S1
Assemblage Zone	Maximum Age	Minimum Age	Taxon	Specimen No	Element	Total Bone Area	% Maximum Known Size	Average Primary Osteon Diameter	Average % Vascularization	Dominant Bone Tissue	Observed Number of Growth Marks	Transition to Slower Growth	Outer Circumferential Layer (OCL)	Comment
TrAZ	259.5	257	Endothiodon	SAM-PK-5605a	humerus	377	77	100	13.91	WB	3	yes		no bone tissue transition, but decrease in vascularization at periphery		PFB = Parallel-fibered Bone Tissue
TrAZ	259.5	257	Endothiodon	SAM-PK-5605c	tibia	557.23	77	52	11.14	WB	2	yes				LZB = Lamellar-zonal Bone Tissue
TrAZ	259.5	257	Endothiodon	SAM-PK-5605d	tibia	490.1	77	66	15.97	WB	1	yes				WB = Woven-fibered Bone Tissue
TrAZ	259.5	257	Endothiodon	SAM-PK-K6618	humerus	–	100	72	6.39	PFB	9	yes	OCL
TrAZ	259.5	257	Tropidostoma	SAM-PK-9960a	humerus	289.26	55	55	7.97	WB>PFB	7	yes
TrAZ	259.5	257	Tropidostoma	SAM-PK-9960b	femur	296.96	55	49	6.45	WB>PFB	7	yes
TrAZ	259.5	257	Tropidostoma	SAM-PK-9960c	tibia	176.28	55	41	5.99	WB>PFB	7	yes
TrAZ	259.5	257	Diictodon	SAM-PK-K7028b	femur	27.14	65	46	4.01	WB	4	no
TrAZ	259.5	257	Diictodon	SAM-PK-K7028c	radius	24.55	86	43	2.57	PFB	4	yes
TrAZ	259.5	257	Diictodon	SAM-PK-K11099a	femur	61.97	85	42	9.43	WB>PFB	6	yes
TrAZ	259.5	257	Diictodon	SAM-PK-K7143a	femur	64.59	89	38	4.38	WB>PFB	3	yes
TrAZ	259.5	257	Diictodon	SAM-PK-K7143b	tibia	39.62	89	39	4.73	PFB>WB	6	yes
TrAZ	259.5	257	Diictodon	SAM-PK-K7143c	fibula	20.19	89	31	1.9	PFB	3	yes
TrAZ	259.5	257	Diictodon	SAM-PK-K6716aa	humerus	87.66	100	51	11.16	WB>PFB	3	yes
TrAZ	259.5	257	Diictodon	SAM-PK-K6716ab	femur	89.91	100	44	17.34	WB>PFB	5	yes
TrAZ	259.5	257	Diictodon	SAM-PK-K6716ac	ulna	49.48	100	40	9.51	WB>PFB	3	yes
TrAZ	259.5	257	Oudenodon	SAM-PK-K10107b	radius	67.54		75	5.2	WB>PFB	2	yes
TrAZ	259.5	257	Aelurognathus	SAM-PK-K10000a	humerus	244		66	5.5	WB	3	no
TrAZ	259.5	257	Ictidosuchoides	SAM-PK-K8659a	humerus	23.92	50	45.0667	7.3	WB	1	no
TrAZ	259.5	257	Ictidosuchoides	SAM-PK-K8659b	radius	10.08	50	38.2667	4.21	WB	1	no
TrAZ	259.5	257	Ictidosuchoides	SAM-PK-K8659c	tibia	28.32	50	43.2	2.873	WB	1	no
TrAZ	259.5	257	Ictidosuchoides	SAM-PK-K8659d	fibula	10.44	50	40.4	3.852	WB	0	no
CiAZ	257	255	Diictodon	SAM-PK-K5035ba	humerus	31.9	56	84	21.09	WB	3	no
CiAZ	257	255	Diictodon	SAM-PK-K5035bb	femur	24.7	56	115	23.65	WB	1	no
CiAZ	257	255	Diictodon	SAM-PK-10219a	humerus	48.5	74	88	7.52	WB>PFB	5	yes
CiAZ	257	255	Diictodon	SAM-PK-10219b	radius	12.7	74	74	2.92	WB>PFB	3	yes
CiAZ	257	255	Diictodon	SAM-PK-K10174a	humerus	26.4	77	106	5.05	PFB>WB	4	yes
CiAZ	257	255	Diictodon	SAM-PK-K10174b	femur	18.3	77	68	5.79	PFB>WB	4	yes
CiAZ	257	255	Cistecephalus	NMQR 1465a	radius	9.26	71	49	4.8	WB>PFB	2	yes
CiAZ	257	255	Cistecephalus	NMQR 1465b	ulna	3.67	71	45	3.8	WB>PFB	3	yes
CiAZ	257	252.3	Rhachiocephalus	SAM-PK-3714	ulna	–		93	13.3	WB	10	no
CiAZ	257	255	Aulacephalodon	NMQR 3016	femur	1552.3		72	5.5	WB	4	no
CiAZ-DAZ	257	252.3	Aulacephalodon	SAM-PK-8789	radius	>593.78		77	10.9	WB	3	no
CiAZ-DAZ	257	252.3	Dicynodon	SAM-PK-5576a	femur	384.9	33	99	33.88	WB	0	no
CiAZ-DAZ	257	252.3	Dicynodon	SAM-PK-5576b	tibia	154.9	33	115	26.98	WB	0	no
CiAZ	257	255	Gorgonopsia	SAM-PK-10188a	femur	120		62	7.77	WB	5	no
CiAZ	257	255	Gorgonopsia	SAM-PK-10188b	fibula	36.6		63	7.51	WB	5	no
CiAZ	257	255	Gorgonopsia	SAM-PK-10188c	rib	36.8		61	3.52	WB	5	no
CiAZ	257	255	Ictidosuchoides	BP/1/75	humerus	44.27		52.4	11.122	WB>PFB	2	yes
CiAZ	257	255	Ictidosuchoides	BP/1/4092a	humerus	60.19	100	60.6667	10.242	WB>PFB	3	yes
CiAZ	257	255	Ictidosuchoides	BP/1/4092b	radius	39.52	100	62.4	11.118	WB>PFB	3	yes
CiAZ	257	255	Ictidosuchoides	BP/1/4092c	ulna	74.67	100	52.4	8.347	WB>PFB	2	yes
CiAZ	257	255	Hofmeyria	BP/1/4404a	humerus	12.56	69	72.5333	7.591	PFB	3?	yes
CiAZ	257	255	Hofmeyria	BP/1/4404b	radius	4.8	69	46.9333	3.457	PFB	3-4	yes
CiAZ	257	255	Hofmeyria	BP/1/4404c	radius	4.04	69	47.2	4.845	PFB	3-4	yes
CiAZ	257	255	Hofmeyria	BP/1/4404d	ulna	3.63	69	39	3.003	PFB	3-4	yes
CiAZ	257	255	Hofmeyria	BP/1/4404e	ulna	4.3	69	43	4.719	PFB	3-4	yes
CiAZ	257	255	Mirotenthes	SAM-PK-K6511a	humerus	17.12	78	54	5.419	PFB	4	yes
CiAZ	257	255	Mirotenthes	SAM-PK-K6511b	radius	6.28	78	38.4	3.592	PFB	5	yes	OCL
CiAZ	257	255	Mirotenthes	SAM-PK-K6511c	ulna	5.24	78	41.6	2.091	PFB	4-5	yes
CiAZ	257	255	Mirotenthes	SAM-PK-K6511d	femur	19.4	78	58	3.653	PFB	4	yes
CiAZ	257	255	Mirotenthes	SAM-PK-K6511e	tibia	11.28	78	38	3.138	PFB	5	yes	OCL
CiAZ	257	255	Mirotenthes	SAM-PK-K6511f	fibula	3.64	78	32.2667	3.938	PFB	4	yes	OCL
CiAZ	257	255	Procynosuchus	BP/1/3747	radius	29		61.5333	2	PFB>WB	7	yes	OCL
DAZ	255	252.3	Dicynodontoides	NMQR 479a	tibia	47.9	47	42	5.6	WB	5	no
DAZ	255	252.3	Dicynodontoides	NMQR 479b	femur	73.4	47	30	6.7	WB	5	no
DAZ	255	252.3	Oudenodon	SAM-PK-K4807a	femur	143.29	98	77	5.2	WB>PFB	5	yes
DAZ	255	252.3	Dicynodon	NMQR 3665b	femur	805.7	56	93	16.71	WB>PFB	5	yes
DAZ	255	252.3	Dicynodon	NMQR 3633a	humerus	1414.2	64	100	21.01	WB	3	yes		decrease in vascularisation towards periphery
DAZ	255	252.3	Dicynodon	SAM-PK-5146a	femur	–	76	100	9.19	WB	4	yes		decrease in vascularisation towards periphery
DAZ	255	252.3	Dicynodon	SAM-PK-5146b	tibia	932	76	104	17.82	WB	5	yes		decrease in vascularisation towards periphery
DAZ	255	252.3	Dicynodon	SAM-PK-5146d	fibula	782.7	76	104	11.92	WB	3	yes		decrease in vascularisation towards periphery
DAZ	255	252.3	L. maccaigi	NMQR 3658a	humerus	130.9	26	90	20.34	WB	0	no
DAZ	255	252.3	L. maccaigi	NMQR 3658b	radius	40.3	26	90	7.35	WB	0	no
DAZ	255	252.3	L. maccaigi	NMQR 3641	radius	139.1	36	69	12.69	WB	0	no
DAZ	255	252.3	L. maccaigi	SAM-PK-K10571a	tibia	266.6	49	69	6.85	WB	4	no
DAZ	255	252.3	L. maccaigi	NMQR 3689	tibia	239.9	65	81	12.8	WB	5	no
DAZ	255	252.3	L. maccaigi	NMQR 3663a	humerus	1223.3	82	103	17.59	WB>PFB	15	yes
DAZ	255	252.3	L. maccaigi	NMQR 3663b	ulna	747.6	82	70	12.94	WB>PFB	12	yes
DAZ	255	252.3	L. curvatus	NMQR 3651a	humerus	530	71	70	11.77	WB	2	yes
DAZ	255	252.3	L. curvatus	NMQR 3651b	radius	160.9	71	69	9.39	WB	2	yes
DAZ	255	252.3	L. curvatus	NMQR 3651c	ulna	155.3	71	87	13.76	WB	3	yes
DAZ	255	252.3	Cyonosaurus	SAM-PK-K10428b	ulna	69 (half)		61	7.46	WB	3	no
DAZ	255	252.3	Ictidosuchoides	SAM-PK-K10423a	femur	34.8		65.3333	4.795	WB>PFB	0	yes
DAZ	255	252.3	Ictidosuchoides	SAM-PK-K10423b	tibia	9.52		39.4667	4.337	WB>PFB	0	yes
DAZ	255	252.3	Ictidosuchoides	SAM-PK-K10423c	fibula	19.6		40	4.706	WB>PFB	0	yes
DAZ	255	252.3	Theriognathus	NMQR 3375	femur	43.45	38	65.8	6.298	PFB>WB	5	no
DAZ	255	252.3	Theriognathus	BP/1/719	femur	140.21		87.2	6.889	PFB>WB	4	yes
DAZ	255	252.3	Moschorhinus	NMQR 3939a	humerus	212.25	65	129	20.2	WB	4	no
DAZ	255	252.3	Moschorhinus	NMQR 3939b	radius	92.77	65	105	11.4	WB	4	no
DAZ	255	252.3	Moschorhinus	NMQR 3939c	ulna	101.86	65	121	10.1	WB	4	no
DAZ	255	252.3	Moschorhinus	NMQR 3939d	femur	206.827	65	143	18.5	WB	4	no
DAZ	255	252.3	Moschorhinus	NMQR 3939e	tibia	103.85	65	115	15.5	WB	4	no
DAZ	255	252.3	Moschorhinus	NMQR 1640a	femur	325.7	84	96	11.2	WB>PFB	5	yes
DAZ	255	252.3	Moschorhinus	NMQR 1640b	tibia	427.87	84	107	9.7	WB>PFB	5	yes
DAZ	255	252.3	Moschorhinus	NMQR 3351	femur	488.65	91	103	13.7	WB	5	no
DAZ	255	252.3	Moschorhinus	NMQR 3684	femur	378	95	90	14.3	WB>PFB	4	yes
LAZ	252	247.2	L. curvatus	NMQR 4001	humerus	146.1	30	80	20.8	WB	0	no
LAZ	252	247.2	L. declivis	NMQR 3959a	tibia	160.2	44	93	27.6	WB	0	no
LAZ	252	247.2	L. declivis	NMQR 3959b	fibula	53.7	44	75	12.7	WB	0	no
LAZ	252	247.2	L. declivis	NMQR 735a	humerus	246.6	59	95	22.78	WB	0	no
LAZ	252	247.2	L. declivis	NMQR 735b	tibia	104.4	59	77	17.32	WB	1	no
LAZ	252	247.2	L. declivis	NMQR 735c	radius	71.6	59	70	13.15	WB	0	no
LAZ	252	247.2	L. declivis	NMQR 735d	ulna	67.8	59	103	12.05	WB	0	no
LAZ	252	247.2	L. declivis	BP/1/4211a	radius	68.5	60	88	–	WB	1	no
LAZ	252	247.2	L. declivis	BP/1/4211b	ulna	55.9	60	100	9.71	WB	1	no
LAZ	252	247.2	L. declivis	SAM-PK-11184a	humerus	176.7	61	75	12.6	WB	0	no
LAZ	252	247.2	L. declivis	SAM-PK-11184a	femur	200.9	61	112	12.3	WB	0	no
LAZ	252	247.2	L. declivis	SAM-PK-11184a	rib	41	61	–	9.23	WB	1	no
LAZ	252	247.2	L. declivis	SAM-PK-K8013a	humerus	–	69	129	19.7	WB	1	no
LAZ	252	247.2	L. declivis	SAM-PK-K8013b	rib	17.6	69	110	7.34	WB	1	no
LAZ	252	247.2	L. declivis	NMQR 3181	humerus	394.5	77	99	17.17	WB	1	no
LAZ	252	247.2	L. declivis	NMQR 1485	humerus	597	82	82	11.3	WB	1	no
LAZ	252	247.2	L. murrayi	NMQR 3635a	tibia	7.7	22	78	29.48	WB	0	no
LAZ	252	247.2	L. murrayi	NMQR 3635b	fibula	7.4	22	95	53.88	WB	0	no
LAZ	252	247.2	L. murrayi	SAM-PK-3531	humerus	30.4	23	95	40.09	WB	0	no
LAZ	252	247.2	L. murrayi	NMQR 3629a	humerus	47	32	94	24.8	WB	0	no
LAZ	252	247.2	L. murrayi	NMQR 3629b	radius	12.9	31	96	13.89	WB	0	no
LAZ	252	247.2	L. murrayi	NMQR 3629c	ulna	15.6	31	76	19.1	WB	0	no
LAZ	252	247.2	L. murrayi	NMQR 3581	femur	111.8	47	70	22.13	WB	0	no
LAZ	252	247.2	L. murrayi	NMQR 3840a	humerus	173.6	57	72	12.8	WB	0	no
LAZ	252	247.2	L. murrayi	NMQR 3840b	humerus	215.1	57	99	12.4	WB	0	no
LAZ	252	247.2	L. murrayi	SAM-PK-8991a	humerus	287.7	63	88	–	WB	1	no		possible pathology, mid-cortex section of large radial canals
LAZ	252	247.2	L. murrayi	SAM-PK-8991b	radius	77.5	63	93	17.02	WB	1	no
LAZ	252	247.2	L. murrayi	SAM-PK-8991c	ulna	66.2	63	83	11.73	WB	1	no
LAZ	252	247.2	L. murrayi	SAM-PK-8991d	tibia	87.7	63	78	16.72	WB	1	no
LAZ	252	247.2	L. murrayi	BP/1/5070	humerus	284.1	63	99	21.88	WB	0	no
LAZ	252	247.2	L. murrayi	NMQR 835a	femur	331.1	66	93	21.7	WB	0	no
LAZ	252	247.2	L. murrayi	NMQR 835b	tibia	178	66	76	16.53	WB	0	no
LAZ	252	247.2	L. murrayi	NMQR 835c	fibula	72.7	66	74	12.41	WB	0	no
LAZ	252	247.2	L. murrayi	NMQR 3963	humerus		68	68	14.1	WB	1	no
LAZ	252	247.2	L. murrayi	BP/1/3236	humerus	799.7	100	80	14.9	WB	1	no		largest known specimen, but asymptotic size not reached
LAZ	252	247.2	Myosaurus	BP/1/4269	humerus	6.98	86	37	6.22	WB>PFB	0	yes
LAZ	252.3	248	Moschorhinus	SAM-PK-K118a	humerus	161.6	59	103	25.6	WB	0	no
LAZ	252.3	248	Moschorhinus	SAM-PK-K118b	radius	62.8	59	101	19.5	WB	0	no
LAZ	252.3	248	Moschorhinus	SAM-PK-K9953	femur	155.13	59	108	20.9	WB	1	no
LAZ	252.3	248	Moschorhinus	UCMP 42787a	humerus	209.64	~67	103	19.5	WB	1	no
LAZ	252.3	248	Moschorhinus	UCMP 42787b	radius	83.64	~67	92	12.5	WB	1	no
LAZ	252.3	248	Moschorhinus	UCMP 42787c	fibula	42.53	~67	62	10.8	WB	1	no
LAZ	252.3	248	Moschorhinus	BP/1/4227a	humerus	312	76	104	12.1	WB	3	yes
LAZ	252.3	248	Moschorhinus	BP/1/4227b	radius	103.6	76	89	10.9	WB	1	yes
LAZ	252.3	248	Moschorhinus	BP/1/4227c	ulna	96	76	89	8.5	WB	2	yes
LAZ	252.3	248	Olivierosuchus	SAM-PK-K10617	femur	23.72		75.2	2.997	WB>PFB	0	no
LAZ	252.3	248	Olivierosuchus	NMQR 3605	humerus	47.54		99.6667	9.98	WB>PFB	2	yes
LAZ	252.3	248	Scaloposaurus	SAM-PK-K4638	humerus	15.34	67	62.2	6.675	WB>PFB	0	yes
LAZ	252.3	248	Tetracynodon	NMQR 3745	humerus	11.44	85	36.7333	8.197	PFB>WB	1	yes
LAZ	252.3	248	Tetracynodon	UCMP 78396a	humerus	16.96	94	42.3333	4.7	PFB>WB	1	yes
LAZ	252.3	248	Tetracynodon	UCMP 78396b	femur	18.16	94	42.6	4.4	PFB>WB	1	yes
LAZ	252.3	248	Tetracynodon	UCMP 78396c	fibula	5.19	94	35.5333	2.3	PFB>WB	?	yes
LAZ	252.3	248	Tetracynodon	UCMP 78395a	humerus	16.48	94	42.9333	5.5	PFB>WB	1	yes
LAZ	252.3	248	Tetracynodon	UCMP 78395b	radius	8.4	94	42.5333	1.9	PFB>WB	1	yes
LAZ	252.3	248	Tetracynodon	UCMP 78395c	ulna	6.12	94	38.6667	2.8	PFB>WB	1	yes
LAZ	252.3	248	Tetracynodon	UCMP 78395d	femur	18.28	94	39.3333	5.1	PFB>WB	1?	yes
LAZ	252.3	248	Tetracynodon	UCMP 78395e	tibia	12.48	94	42.2667	3.9	PFB>WB	1	yes
LAZ	252.3	248	Thrinaxodon	SAM-PK-K8004	femur	3.09	32	30.0667	5.8	WB	0	no
LAZ	252.3	248	Thrinaxodon	SAM-PK-1395	femur	12.8	60	59	8.1	WB>PFB	1	yes
LAZ	252.3	248	Thrinaxodon	BP/1/2820	humerus	18.1	63	40.7333	11.1	WB	0	no
LAZ	252.3	248	Thrinaxodon	SAM-PK-K1121	humerus	16.5	68	68.53	2.5	WB	0	no
LAZ	252.3	248	Thrinaxodon	BP/1/5208	humerus	21.1	70	57.75	12.4	WB	0	no
LAZ	252.3	248	Thrinaxodon	BP/1/5018	ulna	15.73	72	74.6	3.26	WB	0	yes
LAZ	252.3	248	Thrinaxodon	BP/1/4282a	radius	8.49	73	28.7333	2.415	WB>PFB	0	yes
LAZ	252.3	248	Thrinaxodon	BP/1/4282b	ulna	9.94	73	33.4667	3.15	WB>PFB	0	yes
LAZ	252.3	248	Galesaurus	RC 845a	tibia	12.44	62	45	2.82	WB>LZB	0	yes
LAZ	252.3	248	Galesaurus	RC 845b	fibula	4.09	62	49	5.47	WB>LZB	0	yes
LAZ	252.3	248	Galesaurus	NMQR 3716	femur	25.29	71	62	4.3	WB>LZB	0	yes
LAZ	252.3	248	Galesaurus	NMQR 3542	radius	17.83	100	50	1.65	WB>LZB	0	yes	OCL
CyAZa	248	247.2	Langbergia	NMQR 3282b	tibia	15.93	50	38	7.992	WB	3	no
CyAZab	248	241.2	Microgomphodon	NMQR 3189a	humerus	11.04		43.2	8.9	WB>PFB	0	yes
CyAZab	248	241.2	Microgomphodon	NMQR 3189b	femur	16.52		44.2	6.1	WB>PFB	0	yes
CyAZab	248	241.2	Microgomphodon	NMQR 3189c	tibia	7.84		41.7333	8	WB>PFB	0	yes
CyAZab	248	241.2	Microgomphodon	NMQR 3189d	fibula	3.33		32.6	4.3	WB>PFB	0	yes
CyAZab	248	241.2	Cynognathus	NMQR 1208a	humerus	297.05		92.5333	17.68	WB	0	no
CyAZab	248	241.2	Cynognathus	NMQR 3019	femur	726.39		90	18.25	WB	0	no
CyAZab	248	241.2	Cynognathus	SAM-PK-6235	femur	352.15		97	18.86	WB	0	no
CyAZab	248	241.2	Trirachodon	SAM-PK-5881a	femur	4.51	72	18.6	4.09	WB>PFB	2	yes
CyAZab	248	241.2	Trirachodon	SAM-PK-5881c	tibia	3.39	72	21	3.471	WB>PFB	4	yes
CyAZb	247.2	241.2	Kannemeyeria	NMQR 2674	ulna	283.3	39	79	9.12	WB>PFB	5	no
CyAZb	247.2	241.2	Kannemeyeria	BP/1/4523	fibula	273.5		106	3.68	WB>PFB	8	yes	OCL	highly remodelled
CyAZb	247.2	241.2	Kannemeyeria	BP/1/3896c	radius	505.4	69	51	5.05	PFB<WB	8	yes		highly remodelled
CyAZb	247.2	241.2	Kannemeyeria	BP/1/3896d	ulna	616	80	64	3.16	PFB<WB	6	yes	OCL	highly remodelled
CyAZb	247.2	241.2	Kannemeyeria	BP/1/1669	humerus	2732.98		79	4.7	PFB<WB	4	yes	OCL
CyAZbc	247.2	241.2	Diademodon	SAM-PK-K8971a	radius	22.96	32	42	6.93	WB	2	no
CyAZbc	247.2	241.2	Diademodon	SAM-PK-K8971b	ulna	26.95	32	34	5.81	WB	2	no
CyAZbc	247.2	241.2	Diademodon	UCMZ T492	humerus	72.07	39	79	12.02	WB	2	no
CyAZbc	247.2	241.2	Diademodon	UCMZ T495	femur	70.41	49	58.8	14.35	WB	2	no
CyAZbc	247.2	241.2	Diademodon	UCMZ T503	femur	88.33	53	82.6	8.51	WB	4	no
CyAZbc	247.2	241.2	Diademodon	UCMZ T493	femur	168.93	61	61.2	6.29	WB	3	no
CyAZbc	247.2	241.2	Diademodon	UCMZ T447	tibia	80	72	149	4.4	WB>PFB	6	yes
CyAZbc	247.2	241.2	Diademodon	UCMZ T448	fibula	25.8	77	40	2.66	WB>PFB	8	yes
CyAZbc	247.2	241.2	Diademodon	NMQR 1208f	femur	70.8	83	166	6.46	WB>PFB	5	yes

## Sheet: S2
Group	Group Number	Assemblage Zone	Clade	Species	Group & Species	Group & Species Number	BSL (mm)		Detailed Summary
Eodicynodon; Dicynodontia	1	Eodicynodon	Dicynodontia	Eodicynodon oosthuizeni	Eodicynodon; Dicynodontia; Eodicynodon oosthuizeni	1	56.72		BSL bins	Clade	Species	Group & Species	Group & Species Number	N	BSLmean	BSLmax	BSLmin	Allometric BSLmin	1(n)	2(n)	3(n)	4(n)	5(n)	6(n)	7(n)	8(n)	9(n)	10(n)	<=70(n)	>70(n)	1(%)	2(%)	3(%)	4(%)	5(%)	6(%)	7(%)	8(%)	9(%)	10(%)	<=70(%)	>70(%)
Eodicynodon; Dicynodontia	1	Eodicynodon	Dicynodontia	Eodicynodon oosthuizeni	Eodicynodon; Dicynodontia; Eodicynodon oosthuizeni	1	70.25		Factor:	Dicynodontia	Lystrosaurus curvatus	Dicynodon; Dicynodontia; Lystrosaurus curvatus	1	25	147.76	246	80	28.3708	0	0	3	4	6	3	2	3	2	2	18	7	0	0	12	16	24	12	8	12	8	8	72	28
Eodicynodon; Dicynodontia	1	Eodicynodon	Dicynodontia	Eodicynodon oosthuizeni	Eodicynodon; Dicynodontia; Eodicynodon oosthuizeni	1	71.56		Break:	Dicynodontia	Lystrosaurus maccaigi	Dicynodon; Dicynodontia; Lystrosaurus maccaigi	2	29	220.093	389	70.4	42.8533	1	1	0	6	7	6	2	4	1	1	23	6	3.44828	3.44828	0	20.6897	24.1379	20.6897	6.89655	13.7931	3.44828	3.44828	79.3103	20.6897
Eodicynodon; Dicynodontia	1	Eodicynodon	Dicynodontia	Eodicynodon oosthuizeni	Eodicynodon; Dicynodontia; Eodicynodon oosthuizeni	1	76.78		Bin Number	Dicynodontia	Lystrosaurus curvatus	Lystrosaurus; Dicynodontia; Lystrosaurus curvatus	3	2	77.865	81.23	74.5	10.4659	0	0	0	0	0	0	0	0	0	2	0	2	0	0	0	0	0	0	0	0	0	100	0	100
Eodicynodon; Dicynodontia	1	Eodicynodon	Dicynodontia	Eodicynodon oosthuizeni	Eodicynodon; Dicynodontia; Eodicynodon oosthuizeni	1	77.25		1	Dicynodontia	Lystrosaurus declivis	Lystrosaurus; Dicynodontia; Lystrosaurus declivis	4	93	120.264	226	59.44	26.2862	0	2	7	27	24	18	8	4	1	2	86	7	0	2.15054	7.52688	29.0323	25.8065	19.3548	8.60215	4.30108	1.07527	2.15054	92.4731	7.52688
Eodicynodon; Dicynodontia	1	Eodicynodon	Dicynodontia	Eodicynodon oosthuizeni	Eodicynodon; Dicynodontia; Eodicynodon oosthuizeni	1	77.87		2	Dicynodontia	Lystrosaurus murrayi	Lystrosaurus; Dicynodontia; Lystrosaurus murrayi	5	96	107.074	213	33.16	24.9214	5	3	6	17	39	13	8	3	0	2	91	5	5.20833	3.125	6.25	17.7083	40.625	13.5417	8.33333	3.125	0	2.08333	94.7917	5.20833
Eodicynodon; Dicynodontia	1	Eodicynodon	Dicynodontia	Eodicynodon oosthuizeni	Eodicynodon; Dicynodontia; Eodicynodon oosthuizeni	1	78.57		3	Dicynodontia	Lystrosaurus curvatus	Permian; Dicynodontia; Lystrosaurus curvatus	6	26	146.577	246	80	28.3708	0	0	3	4	7	3	2	3	2	2	19	7	0	0	11.5385	15.3846	26.9231	11.5385	7.69231	11.5385	7.69231	7.69231	73.0769	26.9231
Eodicynodon; Dicynodontia	1	Eodicynodon	Dicynodontia	Eodicynodon oosthuizeni	Eodicynodon; Dicynodontia; Eodicynodon oosthuizeni	1	79.53		4	Dicynodontia	Lystrosaurus maccaigi	Permian; Dicynodontia; Lystrosaurus maccaigi	7	29	220.093	389	70.4	42.8533	1	1	0	6	7	6	2	4	1	1	23	6	3.44828	3.44828	0	20.6897	24.1379	20.6897	6.89655	13.7931	3.44828	3.44828	79.3103	20.6897
Eodicynodon; Dicynodontia	1	Eodicynodon	Dicynodontia	Eodicynodon oosthuizeni	Eodicynodon; Dicynodontia; Eodicynodon oosthuizeni	1	79.57		5	Dicynodontia	Lystrosaurus curvatus	Triassic; Dicynodontia; Lystrosaurus curvatus	8	3	90.91	117	74.5	14.5344	0	0	0	0	0	1	1	0	0	1	2	1	0	0	0	0	0	33.3333	33.3333	0	0	33.3333	66.6667	33.3333
Eodicynodon; Dicynodontia	1	Eodicynodon	Dicynodontia	Eodicynodon oosthuizeni	Eodicynodon; Dicynodontia; Eodicynodon oosthuizeni	1	81.15		6	Dicynodontia	Lystrosaurus declivis	Triassic; Dicynodontia; Lystrosaurus declivis	9	93	120.264	226	59.44	26.2862	0	2	7	27	24	18	8	4	1	2	86	7	0	2.15054	7.52688	29.0323	25.8065	19.3548	8.60215	4.30108	1.07527	2.15054	92.4731	7.52688
Eodicynodon; Dicynodontia	1	Eodicynodon	Dicynodontia	Eodicynodon oosthuizeni	Eodicynodon; Dicynodontia; Eodicynodon oosthuizeni	1	83.7		7	Dicynodontia	Lystrosaurus murrayi	Triassic; Dicynodontia; Lystrosaurus murrayi	10	96	107.074	213	33.16	24.9214	5	3	6	17	39	13	8	3	0	2	91	5	5.20833	3.125	6.25	17.7083	40.625	13.5417	8.33333	3.125	0	2.08333	94.7917	5.20833
Eodicynodon; Dicynodontia	1	Eodicynodon	Dicynodontia	Eodicynodon oosthuizeni	Eodicynodon; Dicynodontia; Eodicynodon oosthuizeni	1	85.38		8	Dicynodontia			1	54				71.2241	1	1	3	10	13	9	4	7	3	3	41		1.85185	1.85185	5.55556	18.5185	24.0741	16.6667	7.40741	12.963	5.55556	5.55556	75.9259	0
Eodicynodon; Dicynodontia	1	Eodicynodon	Dicynodontia	Eodicynodon oosthuizeni	Eodicynodon; Dicynodontia; Eodicynodon oosthuizeni	1	89.77		9	Dicynodontia			2	191				61.6734	5	5	13	44	63	31	16	7	1	6	177		2.6178	2.6178	6.80628	23.0366	32.9843	16.2304	8.37696	3.66492	0.52356	3.14136	92.6702	0
Eodicynodon; Dicynodontia	1	Eodicynodon	Dicynodontia	Eodicynodon oosthuizeni	Eodicynodon; Dicynodontia; Eodicynodon oosthuizeni	1	95.75		10	Dicynodontia			3	55				71.2241	1	1	3	10	14	9	4	7	3	3	42		1.81818	1.81818	5.45455	18.1818	25.4545	16.3636	7.27273	12.7273	5.45455	5.45455	76.3636	0
Eodicynodon; Dicynodontia	1	Eodicynodon	Dicynodontia	Eodicynodon oosthuizeni	Eodicynodon; Dicynodontia; Eodicynodon oosthuizeni	1	101.46		below	Dicynodontia			4	192				65.7419	5	5	13	44	63	32	17	7	1	5	179		2.60417	2.60417	6.77083	22.9167	32.8125	16.6667	8.85417	3.64583	0.520833	2.60417	93.2292	0
Tapinocephalus; Dicynodontia	2	Tapinocephalus	Dicynodontia	Diictodon feliceps	Tapinocephalus; Dicynodontia; Diictodon feliceps	2	63.83		above
Tapinocephalus; Dicynodontia	2	Tapinocephalus	Dicynodontia	Diictodon feliceps	Tapinocephalus; Dicynodontia; Diictodon feliceps	2	66.67
Tapinocephalus; Dicynodontia	2	Tapinocephalus	Dicynodontia	Diictodon feliceps	Tapinocephalus; Dicynodontia; Diictodon feliceps	2	72.11		Summary
Tapinocephalus; Dicynodontia	2	Tapinocephalus	Dicynodontia	Diictodon feliceps	Tapinocephalus; Dicynodontia; Diictodon feliceps	2	72.33		N	4(n)	5(n)	6(n)	7(n)	8(n)	9(n)	10(n)	<=70(n)	>70(n)	1(%)	2(%)	3(%)	4(%)	5(%)	6(%)	7(%)	8(%)	9(%)	10(%)	<=70(%)	>70(%)	<=70(n)	>70 (n)	<=70 (%)	>70 (%)	X2	p	<=70(n)	>70 (n)	<=70 (%)	>70 (%)	X2	p
Tapinocephalus; Dicynodontia	2	Tapinocephalus	Dicynodontia	Diictodon feliceps	Tapinocephalus; Dicynodontia; Diictodon feliceps	2	78.93		26	4	7	3	2	3	2	2	19	7	0	0	11.5385	15.3846	26.9231	11.5385	7.69231	11.5385	7.69231	7.69231	73.0769	26.9231	23	6	79.3103	20.6897	0.0508005	0.821676	177	12	93.6508	6.34921	9.59069	0.00195566
Tapinocephalus; Dicynodontia	2	Tapinocephalus	Dicynodontia	Diictodon feliceps	Tapinocephalus; Dicynodontia; Diictodon feliceps	2	89.05		29	6	7	6	2	4	1	1	23	6	3.44828	3.44828	0	20.6897	24.1379	20.6897	6.89655	13.7931	3.44828	3.44828	79.3103	20.6897	19	7	73.0769	26.9231	0.0508005	0.821676	177	12	93.6508	6.34921	5.06374	0.0244314
Tapinocephalus; Dicynodontia	2	Tapinocephalus	Dicynodontia	Diictodon feliceps	Tapinocephalus; Dicynodontia; Diictodon feliceps	2	95.58		93	27	24	18	8	4	1	2	86	7	0	2.15054	7.52688	29.0323	25.8065	19.3548	8.60215	4.30108	1.07527	2.15054	92.4731	7.52688	42	13	76.3636	23.6364	6.35768	0.0116874	91	5	94.7917	5.20833	0.126142	0.722467
Tapinocephalus; Dicynodontia	2	Tapinocephalus	Dicynodontia	Diictodon feliceps	Tapinocephalus; Dicynodontia; Diictodon feliceps	2	96.31		96	17	39	13	8	3	0	2	91	5	5.20833	3.125	6.25	17.7083	40.625	13.5417	8.33333	3.125	0	2.08333	94.7917	5.20833	42	13	76.3636	23.6364	9.6225	0.00192208	86	7	92.4731	7.52688	0.126142	0.722467
Tapinocephalus; Dicynodontia	2	Tapinocephalus	Dicynodontia	Diictodon feliceps	Tapinocephalus; Dicynodontia; Diictodon feliceps	2	102.35
Tapinocephalus; Dicynodontia	2	Tapinocephalus	Dicynodontia	Diictodon feliceps	Tapinocephalus; Dicynodontia; Diictodon feliceps	2	117.06		Chi Squared Pairs
Tapinocephalus; Dicynodontia	2	Tapinocephalus	Dicynodontia	Diictodon feliceps	Tapinocephalus; Dicynodontia; Diictodon feliceps	2	119.14		Lystrosaurus
Tapinocephalus; Dicynodontia	2	Tapinocephalus	Dicynodontia	Diictodon feliceps	Tapinocephalus; Dicynodontia; Diictodon feliceps	2	119.75		Group	L. curvatus	L. maccaigi	L. declivis	L. murrayi
Tapinocephalus; Dicynodontia	2	Tapinocephalus	Dicynodontia	Emydops arctatus	Tapinocephalus; Dicynodontia; Emydops arctatus	3	30.8		Dicynodontia		0.2951 (0.587)	7.3641 (0.0067)	10.8778 (0.001)
Tapinocephalus; Dicynodontia	2	Tapinocephalus	Dicynodontia	Emydops arctatus	Tapinocephalus; Dicynodontia; Emydops arctatus	3	38		Dicynodontia	0.2951 (0.587)		4.0231 (0.0449)	6.6512 (0.0099)
Tapinocephalus; Dicynodontia	2	Tapinocephalus	Dicynodontia	Emydops arctatus	Tapinocephalus; Dicynodontia; Emydops arctatus	3	53.04		Dicynodontia	7.3641 (0.0067)	4.0231 (0.0449)		0.4271 (0.5134)
Tapinocephalus; Dicynodontia	2	Tapinocephalus	Dicynodontia	Emydops arctatus	Tapinocephalus; Dicynodontia; Emydops arctatus	3	58.36		Dicynodontia	10.8778 (0.001)	6.6512 (0.0099)	0.4271 (0.5134)
Tapinocephalus; Dicynodontia	2	Tapinocephalus	Dicynodontia	Emydops arctatus	Tapinocephalus; Dicynodontia; Emydops arctatus	3	62.89		Dicynodontia
Tapinocephalus; Dicynodontia	2	Tapinocephalus	Dicynodontia	Robertia broomiana	Tapinocephalus; Dicynodontia; Robertia broomiana	4	72.21		Dicynodontia
Tapinocephalus; Dicynodontia	2	Tapinocephalus	Dicynodontia	Robertia broomiana	Tapinocephalus; Dicynodontia; Robertia broomiana	4	72.36
Tapinocephalus; Dicynodontia	2	Tapinocephalus	Dicynodontia	Robertia broomiana	Tapinocephalus; Dicynodontia; Robertia broomiana	4	75.08
Tapinocephalus; Dicynodontia	2	Tapinocephalus	Dicynodontia	Robertia broomiana	Tapinocephalus; Dicynodontia; Robertia broomiana	4	78.09
Tapinocephalus; Dicynodontia	2	Tapinocephalus	Dicynodontia	Robertia broomiana	Tapinocephalus; Dicynodontia; Robertia broomiana	4	81
Tapinocephalus; Dicynodontia	2	Tapinocephalus	Dicynodontia	Robertia broomiana	Tapinocephalus; Dicynodontia; Robertia broomiana	4	84.41
Tapinocephalus; Dicynodontia	2	Tapinocephalus	Dicynodontia	Robertia broomiana	Tapinocephalus; Dicynodontia; Robertia broomiana	4	84.62
Tapinocephalus; Dicynodontia	2	Tapinocephalus	Dicynodontia	Robertia broomiana	Tapinocephalus; Dicynodontia; Robertia broomiana	4	88.56
Tapinocephalus; Dicynodontia	2	Tapinocephalus	Dicynodontia	Robertia broomiana	Tapinocephalus; Dicynodontia; Robertia broomiana	4	90.13
Tapinocephalus; Dicynodontia	2	Tapinocephalus	Dicynodontia	Robertia broomiana	Tapinocephalus; Dicynodontia; Robertia broomiana	4	90.81
Tapinocephalus; Dicynodontia	2	Tapinocephalus	Dicynodontia	Robertia broomiana	Tapinocephalus; Dicynodontia; Robertia broomiana	4	91.01
Tapinocephalus; Dicynodontia	2	Tapinocephalus	Dicynodontia	Robertia broomiana	Tapinocephalus; Dicynodontia; Robertia broomiana	4	91.72
Tapinocephalus; Dicynodontia	2	Tapinocephalus	Dicynodontia	Robertia broomiana	Tapinocephalus; Dicynodontia; Robertia broomiana	4	92.74
Tapinocephalus; Dicynodontia	2	Tapinocephalus	Dicynodontia	Robertia broomiana	Tapinocephalus; Dicynodontia; Robertia broomiana	4	93.76
Tapinocephalus; Dicynodontia	2	Tapinocephalus	Dicynodontia	Robertia broomiana	Tapinocephalus; Dicynodontia; Robertia broomiana	4	94.14
Tapinocephalus; Dicynodontia	2	Tapinocephalus	Dicynodontia	Robertia broomiana	Tapinocephalus; Dicynodontia; Robertia broomiana	4	99.54
Tapinocephalus; Dicynodontia	2	Tapinocephalus	Dicynodontia	Robertia broomiana	Tapinocephalus; Dicynodontia; Robertia broomiana	4	102.11
Tapinocephalus; Dicynodontia	2	Tapinocephalus	Dicynodontia	Robertia broomiana	Tapinocephalus; Dicynodontia; Robertia broomiana	4	103.34
Tapinocephalus; Dicynodontia	2	Tapinocephalus	Dicynodontia	Robertia broomiana	Tapinocephalus; Dicynodontia; Robertia broomiana	4	123.24
Tropidostoma; Dicynodontia	4	Tropidostoma	Dicynodontia	Diictodon feliceps	Tropidostoma; Dicynodontia; Diictodon feliceps	6	46.75
Tropidostoma; Dicynodontia	4	Tropidostoma	Dicynodontia	Diictodon feliceps	Tropidostoma; Dicynodontia; Diictodon feliceps	6	56.17
Tropidostoma; Dicynodontia	4	Tropidostoma	Dicynodontia	Diictodon feliceps	Tropidostoma; Dicynodontia; Diictodon feliceps	6	61.27
Tropidostoma; Dicynodontia	4	Tropidostoma	Dicynodontia	Diictodon feliceps	Tropidostoma; Dicynodontia; Diictodon feliceps	6	63.21
Tropidostoma; Dicynodontia	4	Tropidostoma	Dicynodontia	Diictodon feliceps	Tropidostoma; Dicynodontia; Diictodon feliceps	6	72.51
Tropidostoma; Dicynodontia	4	Tropidostoma	Dicynodontia	Diictodon feliceps	Tropidostoma; Dicynodontia; Diictodon feliceps	6	74.19
Tropidostoma; Dicynodontia	4	Tropidostoma	Dicynodontia	Diictodon feliceps	Tropidostoma; Dicynodontia; Diictodon feliceps	6	74.36
Tropidostoma; Dicynodontia	4	Tropidostoma	Dicynodontia	Diictodon feliceps	Tropidostoma; Dicynodontia; Diictodon feliceps	6	74.63
Tropidostoma; Dicynodontia	4	Tropidostoma	Dicynodontia	Diictodon feliceps	Tropidostoma; Dicynodontia; Diictodon feliceps	6	76.88
Tropidostoma; Dicynodontia	4	Tropidostoma	Dicynodontia	Diictodon feliceps	Tropidostoma; Dicynodontia; Diictodon feliceps	6	80.44
Tropidostoma; Dicynodontia	4	Tropidostoma	Dicynodontia	Diictodon feliceps	Tropidostoma; Dicynodontia; Diictodon feliceps	6	80.62
Tropidostoma; Dicynodontia	4	Tropidostoma	Dicynodontia	Diictodon feliceps	Tropidostoma; Dicynodontia; Diictodon feliceps	6	80.82
Tropidostoma; Dicynodontia	4	Tropidostoma	Dicynodontia	Diictodon feliceps	Tropidostoma; Dicynodontia; Diictodon feliceps	6	82.46
Tropidostoma; Dicynodontia	4	Tropidostoma	Dicynodontia	Diictodon feliceps	Tropidostoma; Dicynodontia; Diictodon feliceps	6	84.22
Tropidostoma; Dicynodontia	4	Tropidostoma	Dicynodontia	Diictodon feliceps	Tropidostoma; Dicynodontia; Diictodon feliceps	6	84.79
Tropidostoma; Dicynodontia	4	Tropidostoma	Dicynodontia	Diictodon feliceps	Tropidostoma; Dicynodontia; Diictodon feliceps	6	85.85
Tropidostoma; Dicynodontia	4	Tropidostoma	Dicynodontia	Diictodon feliceps	Tropidostoma; Dicynodontia; Diictodon feliceps	6	92.06
Tropidostoma; Dicynodontia	4	Tropidostoma	Dicynodontia	Diictodon feliceps	Tropidostoma; Dicynodontia; Diictodon feliceps	6	94.12
Tropidostoma; Dicynodontia	4	Tropidostoma	Dicynodontia	Diictodon feliceps	Tropidostoma; Dicynodontia; Diictodon feliceps	6	96.46
Tropidostoma; Dicynodontia	4	Tropidostoma	Dicynodontia	Diictodon feliceps	Tropidostoma; Dicynodontia; Diictodon feliceps	6	98.66
Tropidostoma; Dicynodontia	4	Tropidostoma	Dicynodontia	Diictodon feliceps	Tropidostoma; Dicynodontia; Diictodon feliceps	6	99.46
Tropidostoma; Dicynodontia	4	Tropidostoma	Dicynodontia	Diictodon feliceps	Tropidostoma; Dicynodontia; Diictodon feliceps	6	102.95
Tropidostoma; Dicynodontia	4	Tropidostoma	Dicynodontia	Diictodon feliceps	Tropidostoma; Dicynodontia; Diictodon feliceps	6	106.32
Tropidostoma; Dicynodontia	4	Tropidostoma	Dicynodontia	Diictodon feliceps	Tropidostoma; Dicynodontia; Diictodon feliceps	6	114.33
Tropidostoma; Dicynodontia	4	Tropidostoma	Dicynodontia	Emydops arctatus	Tropidostoma; Dicynodontia; Emydops arctatus	7	35.91
Tropidostoma; Dicynodontia	4	Tropidostoma	Dicynodontia	Emydops arctatus	Tropidostoma; Dicynodontia; Emydops arctatus	7	36.13
Tropidostoma; Dicynodontia	4	Tropidostoma	Dicynodontia	Emydops arctatus	Tropidostoma; Dicynodontia; Emydops arctatus	7	49.88
Tropidostoma; Dicynodontia	4	Tropidostoma	Dicynodontia	Emydops arctatus	Tropidostoma; Dicynodontia; Emydops arctatus	7	52.43
Tropidostoma; Dicynodontia	4	Tropidostoma	Dicynodontia	Emydops arctatus	Tropidostoma; Dicynodontia; Emydops arctatus	7	56.63
Tropidostoma; Dicynodontia	4	Tropidostoma	Dicynodontia	Emydops arctatus	Tropidostoma; Dicynodontia; Emydops arctatus	7	66.17
Tropidostoma; Dicynodontia	4	Tropidostoma	Dicynodontia	Endothiodon bathystoma	Tropidostoma; Dicynodontia; Endothiodon bathystoma	8	195
Tropidostoma; Dicynodontia	4	Tropidostoma	Dicynodontia	Endothiodon bathystoma	Tropidostoma; Dicynodontia; Endothiodon bathystoma	8	280
Tropidostoma; Dicynodontia	4	Tropidostoma	Dicynodontia	Endothiodon bathystoma	Tropidostoma; Dicynodontia; Endothiodon bathystoma	8	280
Tropidostoma; Dicynodontia	4	Tropidostoma	Dicynodontia	Endothiodon bathystoma	Tropidostoma; Dicynodontia; Endothiodon bathystoma	8	280.5
Tropidostoma; Dicynodontia	4	Tropidostoma	Dicynodontia	Endothiodon bathystoma	Tropidostoma; Dicynodontia; Endothiodon bathystoma	8	300
Tropidostoma; Dicynodontia	4	Tropidostoma	Dicynodontia	Endothiodon bathystoma	Tropidostoma; Dicynodontia; Endothiodon bathystoma	8	330
Tropidostoma; Dicynodontia	4	Tropidostoma	Dicynodontia	Endothiodon bathystoma	Tropidostoma; Dicynodontia; Endothiodon bathystoma	8	350
Tropidostoma; Dicynodontia	4	Tropidostoma	Dicynodontia	Endothiodon bathystoma	Tropidostoma; Dicynodontia; Endothiodon bathystoma	8	430
Tropidostoma; Dicynodontia	4	Tropidostoma	Dicynodontia	Oudenodon bainii	Tropidostoma; Dicynodontia; Oudenodon bainii	9	95.12
Tropidostoma; Dicynodontia	4	Tropidostoma	Dicynodontia	Oudenodon bainii	Tropidostoma; Dicynodontia; Oudenodon bainii	9	168.26
Tropidostoma; Dicynodontia	4	Tropidostoma	Dicynodontia	Oudenodon bainii	Tropidostoma; Dicynodontia; Oudenodon bainii	9	181
Tropidostoma; Dicynodontia	4	Tropidostoma	Dicynodontia	Oudenodon bainii	Tropidostoma; Dicynodontia; Oudenodon bainii	9	184.8
Tropidostoma; Dicynodontia	4	Tropidostoma	Dicynodontia	Oudenodon bainii	Tropidostoma; Dicynodontia; Oudenodon bainii	9	191.7
Tropidostoma; Dicynodontia	4	Tropidostoma	Dicynodontia	Oudenodon bainii	Tropidostoma; Dicynodontia; Oudenodon bainii	9	219.85
Tropidostoma; Dicynodontia	4	Tropidostoma	Dicynodontia	Pristerodon mackayi	Tropidostoma; Dicynodontia; Pristerodon mackayi	10	51.55
Tropidostoma; Dicynodontia	4	Tropidostoma	Dicynodontia	Pristerodon mackayi	Tropidostoma; Dicynodontia; Pristerodon mackayi	10	55.49
Tropidostoma; Dicynodontia	4	Tropidostoma	Dicynodontia	Pristerodon mackayi	Tropidostoma; Dicynodontia; Pristerodon mackayi	10	71
Tropidostoma; Dicynodontia	4	Tropidostoma	Dicynodontia	Pristerodon mackayi	Tropidostoma; Dicynodontia; Pristerodon mackayi	10	82.64
Tropidostoma; Dicynodontia	4	Tropidostoma	Dicynodontia	Pristerodon mackayi	Tropidostoma; Dicynodontia; Pristerodon mackayi	10	100.82
Tropidostoma; Dicynodontia	4	Tropidostoma	Dicynodontia	Tropidostoma microtrema	Tropidostoma; Dicynodontia; Tropidostoma microtrema	11	93.91
Tropidostoma; Dicynodontia	4	Tropidostoma	Dicynodontia	Tropidostoma microtrema	Tropidostoma; Dicynodontia; Tropidostoma microtrema	11	104.74
Tropidostoma; Dicynodontia	4	Tropidostoma	Dicynodontia	Tropidostoma microtrema	Tropidostoma; Dicynodontia; Tropidostoma microtrema	11	115.58
Tropidostoma; Dicynodontia	4	Tropidostoma	Dicynodontia	Tropidostoma microtrema	Tropidostoma; Dicynodontia; Tropidostoma microtrema	11	115.66
Tropidostoma; Dicynodontia	4	Tropidostoma	Dicynodontia	Tropidostoma microtrema	Tropidostoma; Dicynodontia; Tropidostoma microtrema	11	123.11
Tropidostoma; Dicynodontia	4	Tropidostoma	Dicynodontia	Tropidostoma microtrema	Tropidostoma; Dicynodontia; Tropidostoma microtrema	11	123.43
Tropidostoma; Dicynodontia	4	Tropidostoma	Dicynodontia	Tropidostoma microtrema	Tropidostoma; Dicynodontia; Tropidostoma microtrema	11	126.85
Tropidostoma; Dicynodontia	4	Tropidostoma	Dicynodontia	Tropidostoma microtrema	Tropidostoma; Dicynodontia; Tropidostoma microtrema	11	129.3
Tropidostoma; Dicynodontia	4	Tropidostoma	Dicynodontia	Tropidostoma microtrema	Tropidostoma; Dicynodontia; Tropidostoma microtrema	11	131.55
Tropidostoma; Dicynodontia	4	Tropidostoma	Dicynodontia	Tropidostoma microtrema	Tropidostoma; Dicynodontia; Tropidostoma microtrema	11	135.76
Tropidostoma; Dicynodontia	4	Tropidostoma	Dicynodontia	Tropidostoma microtrema	Tropidostoma; Dicynodontia; Tropidostoma microtrema	11	151.78
Tropidostoma; Dicynodontia	4	Tropidostoma	Dicynodontia	Tropidostoma microtrema	Tropidostoma; Dicynodontia; Tropidostoma microtrema	11	156.01
Tropidostoma; Dicynodontia	4	Tropidostoma	Dicynodontia	Tropidostoma microtrema	Tropidostoma; Dicynodontia; Tropidostoma microtrema	11	164.58
Tropidostoma; Dicynodontia	4	Tropidostoma	Dicynodontia	Tropidostoma microtrema	Tropidostoma; Dicynodontia; Tropidostoma microtrema	11	168.45
Tropidostoma; Dicynodontia	4	Tropidostoma	Dicynodontia	Tropidostoma microtrema	Tropidostoma; Dicynodontia; Tropidostoma microtrema	11	175.15
Tropidostoma; Dicynodontia	4	Tropidostoma	Dicynodontia	Tropidostoma microtrema	Tropidostoma; Dicynodontia; Tropidostoma microtrema	11	175.15
Tropidostoma; Dicynodontia	4	Tropidostoma	Dicynodontia	Tropidostoma microtrema	Tropidostoma; Dicynodontia; Tropidostoma microtrema	11	177.6
Tropidostoma; Dicynodontia	4	Tropidostoma	Dicynodontia	Tropidostoma microtrema	Tropidostoma; Dicynodontia; Tropidostoma microtrema	11	197
Tropidostoma; Dicynodontia	4	Tropidostoma	Dicynodontia	Tropidostoma microtrema	Tropidostoma; Dicynodontia; Tropidostoma microtrema	11	202
Tropidostoma; Dicynodontia	4	Tropidostoma	Dicynodontia	Tropidostoma microtrema	Tropidostoma; Dicynodontia; Tropidostoma microtrema	11	204
Tropidostoma; Dicynodontia	4	Tropidostoma	Dicynodontia	Tropidostoma microtrema	Tropidostoma; Dicynodontia; Tropidostoma microtrema	11	215
Tropidostoma; Dicynodontia	4	Tropidostoma	Dicynodontia	Tropidostoma microtrema	Tropidostoma; Dicynodontia; Tropidostoma microtrema	11	220
Tropidostoma; Dicynodontia	4	Tropidostoma	Dicynodontia	Tropidostoma microtrema	Tropidostoma; Dicynodontia; Tropidostoma microtrema	11	227
Tropidostoma; Dicynodontia	4	Tropidostoma	Dicynodontia	Tropidostoma microtrema	Tropidostoma; Dicynodontia; Tropidostoma microtrema	11	230
Tropidostoma; Dicynodontia	4	Tropidostoma	Dicynodontia	Tropidostoma microtrema	Tropidostoma; Dicynodontia; Tropidostoma microtrema	11	245
Cistecephalus; Dicynodontia	5	Cistecephalus	Dicynodontia	Aulacephalodon bainii	Cistecephalus; Dicynodontia; Aulacephalodon bainii	12	205
Cistecephalus; Dicynodontia	5	Cistecephalus	Dicynodontia	Aulacephalodon bainii	Cistecephalus; Dicynodontia; Aulacephalodon bainii	12	215
Cistecephalus; Dicynodontia	5	Cistecephalus	Dicynodontia	Aulacephalodon bainii	Cistecephalus; Dicynodontia; Aulacephalodon bainii	12	220
Cistecephalus; Dicynodontia	5	Cistecephalus	Dicynodontia	Aulacephalodon bainii	Cistecephalus; Dicynodontia; Aulacephalodon bainii	12	250
Cistecephalus; Dicynodontia	5	Cistecephalus	Dicynodontia	Aulacephalodon bainii	Cistecephalus; Dicynodontia; Aulacephalodon bainii	12	255
Cistecephalus; Dicynodontia	5	Cistecephalus	Dicynodontia	Aulacephalodon bainii	Cistecephalus; Dicynodontia; Aulacephalodon bainii	12	260
Cistecephalus; Dicynodontia	5	Cistecephalus	Dicynodontia	Aulacephalodon bainii	Cistecephalus; Dicynodontia; Aulacephalodon bainii	12	280
Cistecephalus; Dicynodontia	5	Cistecephalus	Dicynodontia	Aulacephalodon bainii	Cistecephalus; Dicynodontia; Aulacephalodon bainii	12	285
Cistecephalus; Dicynodontia	5	Cistecephalus	Dicynodontia	Aulacephalodon bainii	Cistecephalus; Dicynodontia; Aulacephalodon bainii	12	343
Cistecephalus; Dicynodontia	5	Cistecephalus	Dicynodontia	Aulacephalodon bainii	Cistecephalus; Dicynodontia; Aulacephalodon bainii	12	345
Cistecephalus; Dicynodontia	5	Cistecephalus	Dicynodontia	Aulacephalodon bainii	Cistecephalus; Dicynodontia; Aulacephalodon bainii	12	390
Cistecephalus; Dicynodontia	5	Cistecephalus	Dicynodontia	Aulacephalodon bainii	Cistecephalus; Dicynodontia; Aulacephalodon bainii	12	415
Cistecephalus; Dicynodontia	5	Cistecephalus	Dicynodontia	Aulacephalodon bainii	Cistecephalus; Dicynodontia; Aulacephalodon bainii	12	415
Cistecephalus; Dicynodontia	5	Cistecephalus	Dicynodontia	Aulacephalodon bainii	Cistecephalus; Dicynodontia; Aulacephalodon bainii	12	455
Cistecephalus; Dicynodontia	5	Cistecephalus	Dicynodontia	Cistecephalus microrhinus	Cistecephalus; Dicynodontia; Cistecephalus microrhinus	13	43.49
Cistecephalus; Dicynodontia	5	Cistecephalus	Dicynodontia	Cistecephalus microrhinus	Cistecephalus; Dicynodontia; Cistecephalus microrhinus	13	43.74
Cistecephalus; Dicynodontia	5	Cistecephalus	Dicynodontia	Cistecephalus microrhinus	Cistecephalus; Dicynodontia; Cistecephalus microrhinus	13	49.7
Cistecephalus; Dicynodontia	5	Cistecephalus	Dicynodontia	Cistecephalus microrhinus	Cistecephalus; Dicynodontia; Cistecephalus microrhinus	13	51.22
Cistecephalus; Dicynodontia	5	Cistecephalus	Dicynodontia	Cistecephalus microrhinus	Cistecephalus; Dicynodontia; Cistecephalus microrhinus	13	57.34
Cistecephalus; Dicynodontia	5	Cistecephalus	Dicynodontia	Cistecephalus microrhinus	Cistecephalus; Dicynodontia; Cistecephalus microrhinus	13	73.27
Cistecephalus; Dicynodontia	5	Cistecephalus	Dicynodontia	Dicynodon lacerticeps	Cistecephalus; Dicynodontia; Dicynodon lacerticeps	14	82.64
Cistecephalus; Dicynodontia	5	Cistecephalus	Dicynodontia	Dicynodon lacerticeps	Cistecephalus; Dicynodontia; Dicynodon lacerticeps	14	88.89
Cistecephalus; Dicynodontia	5	Cistecephalus	Dicynodontia	Dicynodon lacerticeps	Cistecephalus; Dicynodontia; Dicynodon lacerticeps	14	97.63
Cistecephalus; Dicynodontia	5	Cistecephalus	Dicynodontia	Dicynodon lacerticeps	Cistecephalus; Dicynodontia; Dicynodon lacerticeps	14	106.23
Cistecephalus; Dicynodontia	5	Cistecephalus	Dicynodontia	Dicynodon lacerticeps	Cistecephalus; Dicynodontia; Dicynodon lacerticeps	14	106.97
Cistecephalus; Dicynodontia	5	Cistecephalus	Dicynodontia	Dicynodon lacerticeps	Cistecephalus; Dicynodontia; Dicynodon lacerticeps	14	130.84
Cistecephalus; Dicynodontia	5	Cistecephalus	Dicynodontia	Dicynodon lacerticeps	Cistecephalus; Dicynodontia; Dicynodon lacerticeps	14	140.04
Cistecephalus; Dicynodontia	5	Cistecephalus	Dicynodontia	Dicynodon lacerticeps	Cistecephalus; Dicynodontia; Dicynodon lacerticeps	14	142.89
Cistecephalus; Dicynodontia	5	Cistecephalus	Dicynodontia	Dicynodon lacerticeps	Cistecephalus; Dicynodontia; Dicynodon lacerticeps	14	144.03
Cistecephalus; Dicynodontia	5	Cistecephalus	Dicynodontia	Dicynodon lacerticeps	Cistecephalus; Dicynodontia; Dicynodon lacerticeps	14	153.98
Cistecephalus; Dicynodontia	5	Cistecephalus	Dicynodontia	Dicynodon lacerticeps	Cistecephalus; Dicynodontia; Dicynodon lacerticeps	14	182
Cistecephalus; Dicynodontia	5	Cistecephalus	Dicynodontia	Dicynodon lacerticeps	Cistecephalus; Dicynodontia; Dicynodon lacerticeps	14	185
Cistecephalus; Dicynodontia	5	Cistecephalus	Dicynodontia	Dicynodon lacerticeps	Cistecephalus; Dicynodontia; Dicynodon lacerticeps	14	190
Cistecephalus; Dicynodontia	5	Cistecephalus	Dicynodontia	Dicynodon lacerticeps	Cistecephalus; Dicynodontia; Dicynodon lacerticeps	14	190
Cistecephalus; Dicynodontia	5	Cistecephalus	Dicynodontia	Dicynodon lacerticeps	Cistecephalus; Dicynodontia; Dicynodon lacerticeps	14	215
Cistecephalus; Dicynodontia	5	Cistecephalus	Dicynodontia	Dicynodon lacerticeps	Cistecephalus; Dicynodontia; Dicynodon lacerticeps	14	220
Cistecephalus; Dicynodontia	5	Cistecephalus	Dicynodontia	Dicynodon lacerticeps	Cistecephalus; Dicynodontia; Dicynodon lacerticeps	14	235
Cistecephalus; Dicynodontia	5	Cistecephalus	Dicynodontia	Dicynodon lacerticeps	Cistecephalus; Dicynodontia; Dicynodon lacerticeps	14	270
Cistecephalus; Dicynodontia	5	Cistecephalus	Dicynodontia	Dicynodon lacerticeps	Cistecephalus; Dicynodontia; Dicynodon lacerticeps	14	291
Cistecephalus; Dicynodontia	5	Cistecephalus	Dicynodontia	Dicynodon lacerticeps	Cistecephalus; Dicynodontia; Dicynodon lacerticeps	14	320
Cistecephalus; Dicynodontia	5	Cistecephalus	Dicynodontia	Dicynodon lacerticeps	Cistecephalus; Dicynodontia; Dicynodon lacerticeps	14	490
Cistecephalus; Dicynodontia	5	Cistecephalus	Dicynodontia	Dicynodontoides recurvidens	Cistecephalus; Dicynodontia; Dicynodontoides recurvidens	15	95.69
Cistecephalus; Dicynodontia	5	Cistecephalus	Dicynodontia	Dicynodontoides recurvidens	Cistecephalus; Dicynodontia; Dicynodontoides recurvidens	15	110.53
Cistecephalus; Dicynodontia	5	Cistecephalus	Dicynodontia	Dicynodontoides recurvidens	Cistecephalus; Dicynodontia; Dicynodontoides recurvidens	15	114.09
Cistecephalus; Dicynodontia	5	Cistecephalus	Dicynodontia	Dicynodontoides recurvidens	Cistecephalus; Dicynodontia; Dicynodontoides recurvidens	15	114.61
Cistecephalus; Dicynodontia	5	Cistecephalus	Dicynodontia	Dicynodontoides recurvidens	Cistecephalus; Dicynodontia; Dicynodontoides recurvidens	15	115.56
Cistecephalus; Dicynodontia	5	Cistecephalus	Dicynodontia	Dicynodontoides recurvidens	Cistecephalus; Dicynodontia; Dicynodontoides recurvidens	15	131.49
Cistecephalus; Dicynodontia	5	Cistecephalus	Dicynodontia	Dicynodontoides recurvidens	Cistecephalus; Dicynodontia; Dicynodontoides recurvidens	15	169.01
Cistecephalus; Dicynodontia	5	Cistecephalus	Dicynodontia	Dicynodontoides recurvidens	Cistecephalus; Dicynodontia; Dicynodontoides recurvidens	15	195
Cistecephalus; Dicynodontia	5	Cistecephalus	Dicynodontia	Dicynodontoides recurvidens	Cistecephalus; Dicynodontia; Dicynodontoides recurvidens	15	240
Cistecephalus; Dicynodontia	5	Cistecephalus	Dicynodontia	Diictodon feliceps	Cistecephalus; Dicynodontia; Diictodon feliceps	16	28.1
Cistecephalus; Dicynodontia	5	Cistecephalus	Dicynodontia	Diictodon feliceps	Cistecephalus; Dicynodontia; Diictodon feliceps	16	70.73
Cistecephalus; Dicynodontia	5	Cistecephalus	Dicynodontia	Diictodon feliceps	Cistecephalus; Dicynodontia; Diictodon feliceps	16	71.75
Cistecephalus; Dicynodontia	5	Cistecephalus	Dicynodontia	Diictodon feliceps	Cistecephalus; Dicynodontia; Diictodon feliceps	16	72.97
Cistecephalus; Dicynodontia	5	Cistecephalus	Dicynodontia	Diictodon feliceps	Cistecephalus; Dicynodontia; Diictodon feliceps	16	79.36
Cistecephalus; Dicynodontia	5	Cistecephalus	Dicynodontia	Diictodon feliceps	Cistecephalus; Dicynodontia; Diictodon feliceps	16	81.86
Cistecephalus; Dicynodontia	5	Cistecephalus	Dicynodontia	Diictodon feliceps	Cistecephalus; Dicynodontia; Diictodon feliceps	16	84.93
Cistecephalus; Dicynodontia	5	Cistecephalus	Dicynodontia	Diictodon feliceps	Cistecephalus; Dicynodontia; Diictodon feliceps	16	85.55
Cistecephalus; Dicynodontia	5	Cistecephalus	Dicynodontia	Diictodon feliceps	Cistecephalus; Dicynodontia; Diictodon feliceps	16	89.27
Cistecephalus; Dicynodontia	5	Cistecephalus	Dicynodontia	Diictodon feliceps	Cistecephalus; Dicynodontia; Diictodon feliceps	16	90.38
Cistecephalus; Dicynodontia	5	Cistecephalus	Dicynodontia	Diictodon feliceps	Cistecephalus; Dicynodontia; Diictodon feliceps	16	90.74
Cistecephalus; Dicynodontia	5	Cistecephalus	Dicynodontia	Diictodon feliceps	Cistecephalus; Dicynodontia; Diictodon feliceps	16	90.94
Cistecephalus; Dicynodontia	5	Cistecephalus	Dicynodontia	Diictodon feliceps	Cistecephalus; Dicynodontia; Diictodon feliceps	16	91.76
Cistecephalus; Dicynodontia	5	Cistecephalus	Dicynodontia	Diictodon feliceps	Cistecephalus; Dicynodontia; Diictodon feliceps	16	93.56
Cistecephalus; Dicynodontia	5	Cistecephalus	Dicynodontia	Diictodon feliceps	Cistecephalus; Dicynodontia; Diictodon feliceps	16	99.5
Cistecephalus; Dicynodontia	5	Cistecephalus	Dicynodontia	Diictodon feliceps	Cistecephalus; Dicynodontia; Diictodon feliceps	16	105.11
Cistecephalus; Dicynodontia	5	Cistecephalus	Dicynodontia	Diictodon feliceps	Cistecephalus; Dicynodontia; Diictodon feliceps	16	115.31
Cistecephalus; Dicynodontia	5	Cistecephalus	Dicynodontia	Kitchinganomodon crassus	Cistecephalus; Dicynodontia; Kitchinganomodon crassus	17	340
Cistecephalus; Dicynodontia	5	Cistecephalus	Dicynodontia	Kitchinganomodon crassus	Cistecephalus; Dicynodontia; Kitchinganomodon crassus	17	375
Cistecephalus; Dicynodontia	5	Cistecephalus	Dicynodontia	Kitchinganomodon crassus	Cistecephalus; Dicynodontia; Kitchinganomodon crassus	17	400
Cistecephalus; Dicynodontia	5	Cistecephalus	Dicynodontia	Kitchinganomodon crassus	Cistecephalus; Dicynodontia; Kitchinganomodon crassus	17	425
Cistecephalus; Dicynodontia	5	Cistecephalus	Dicynodontia	Kitchinganomodon crassus	Cistecephalus; Dicynodontia; Kitchinganomodon crassus	17	470
Cistecephalus; Dicynodontia	5	Cistecephalus	Dicynodontia	Kitchinganomodon crassus	Cistecephalus; Dicynodontia; Kitchinganomodon crassus	17	560
Cistecephalus; Dicynodontia	5	Cistecephalus	Dicynodontia	Odontocyclops whaitsi	Cistecephalus; Dicynodontia; Odontocyclops whaitsi	18	300
Cistecephalus; Dicynodontia	5	Cistecephalus	Dicynodontia	Odontocyclops whaitsi	Cistecephalus; Dicynodontia; Odontocyclops whaitsi	18	300
Cistecephalus; Dicynodontia	5	Cistecephalus	Dicynodontia	Odontocyclops whaitsi	Cistecephalus; Dicynodontia; Odontocyclops whaitsi	18	340
Cistecephalus; Dicynodontia	5	Cistecephalus	Dicynodontia	Odontocyclops whaitsi	Cistecephalus; Dicynodontia; Odontocyclops whaitsi	18	385
Cistecephalus; Dicynodontia	5	Cistecephalus	Dicynodontia	Odontocyclops whaitsi	Cistecephalus; Dicynodontia; Odontocyclops whaitsi	18	395
Cistecephalus; Dicynodontia	5	Cistecephalus	Dicynodontia	Odontocyclops whaitsi	Cistecephalus; Dicynodontia; Odontocyclops whaitsi	18	430
Cistecephalus; Dicynodontia	5	Cistecephalus	Dicynodontia	Odontocyclops whaitsi	Cistecephalus; Dicynodontia; Odontocyclops whaitsi	18	455
Cistecephalus; Dicynodontia	5	Cistecephalus	Dicynodontia	Odontocyclops whaitsi	Cistecephalus; Dicynodontia; Odontocyclops whaitsi	18	465
Cistecephalus; Dicynodontia	5	Cistecephalus	Dicynodontia	Oudenodon bainii	Cistecephalus; Dicynodontia; Oudenodon bainii	19	118.64
Cistecephalus; Dicynodontia	5	Cistecephalus	Dicynodontia	Oudenodon bainii	Cistecephalus; Dicynodontia; Oudenodon bainii	19	126.05
Cistecephalus; Dicynodontia	5	Cistecephalus	Dicynodontia	Oudenodon bainii	Cistecephalus; Dicynodontia; Oudenodon bainii	19	132.52
Cistecephalus; Dicynodontia	5	Cistecephalus	Dicynodontia	Oudenodon bainii	Cistecephalus; Dicynodontia; Oudenodon bainii	19	134.21
Cistecephalus; Dicynodontia	5	Cistecephalus	Dicynodontia	Oudenodon bainii	Cistecephalus; Dicynodontia; Oudenodon bainii	19	136.71
Cistecephalus; Dicynodontia	5	Cistecephalus	Dicynodontia	Oudenodon bainii	Cistecephalus; Dicynodontia; Oudenodon bainii	19	139.51
Cistecephalus; Dicynodontia	5	Cistecephalus	Dicynodontia	Oudenodon bainii	Cistecephalus; Dicynodontia; Oudenodon bainii	19	150.4
Cistecephalus; Dicynodontia	5	Cistecephalus	Dicynodontia	Oudenodon bainii	Cistecephalus; Dicynodontia; Oudenodon bainii	19	154.37
Cistecephalus; Dicynodontia	5	Cistecephalus	Dicynodontia	Oudenodon bainii	Cistecephalus; Dicynodontia; Oudenodon bainii	19	160.15
Cistecephalus; Dicynodontia	5	Cistecephalus	Dicynodontia	Oudenodon bainii	Cistecephalus; Dicynodontia; Oudenodon bainii	19	163.03
Cistecephalus; Dicynodontia	5	Cistecephalus	Dicynodontia	Oudenodon bainii	Cistecephalus; Dicynodontia; Oudenodon bainii	19	172.3
Cistecephalus; Dicynodontia	5	Cistecephalus	Dicynodontia	Oudenodon bainii	Cistecephalus; Dicynodontia; Oudenodon bainii	19	180.34
Cistecephalus; Dicynodontia	5	Cistecephalus	Dicynodontia	Oudenodon bainii	Cistecephalus; Dicynodontia; Oudenodon bainii	19	196
Cistecephalus; Dicynodontia	5	Cistecephalus	Dicynodontia	Oudenodon bainii	Cistecephalus; Dicynodontia; Oudenodon bainii	19	206.37
Cistecephalus; Dicynodontia	5	Cistecephalus	Dicynodontia	Oudenodon bainii	Cistecephalus; Dicynodontia; Oudenodon bainii	19	215
Cistecephalus; Dicynodontia	5	Cistecephalus	Dicynodontia	Oudenodon bainii	Cistecephalus; Dicynodontia; Oudenodon bainii	19	230
Cistecephalus; Dicynodontia	5	Cistecephalus	Dicynodontia	Oudenodon bainii	Cistecephalus; Dicynodontia; Oudenodon bainii	19	230
Cistecephalus; Dicynodontia	5	Cistecephalus	Dicynodontia	Oudenodon bainii	Cistecephalus; Dicynodontia; Oudenodon bainii	19	263.12
Cistecephalus; Dicynodontia	5	Cistecephalus	Dicynodontia	Oudenodon bainii	Cistecephalus; Dicynodontia; Oudenodon bainii	19	300
Dicynodon; Dicynodontia	8	Dicynodon	Dicynodontia	Daptocephalus leoniceps	Dicynodon; Dicynodontia; Daptocephalus leoniceps	22	70.35
Dicynodon; Dicynodontia	8	Dicynodon	Dicynodontia	Daptocephalus leoniceps	Dicynodon; Dicynodontia; Daptocephalus leoniceps	22	114.2
Dicynodon; Dicynodontia	8	Dicynodon	Dicynodontia	Daptocephalus leoniceps	Dicynodon; Dicynodontia; Daptocephalus leoniceps	22	121.7
Dicynodon; Dicynodontia	8	Dicynodon	Dicynodontia	Daptocephalus leoniceps	Dicynodon; Dicynodontia; Daptocephalus leoniceps	22	129.06
Dicynodon; Dicynodontia	8	Dicynodon	Dicynodontia	Daptocephalus leoniceps	Dicynodon; Dicynodontia; Daptocephalus leoniceps	22	133.61
Dicynodon; Dicynodontia	8	Dicynodon	Dicynodontia	Daptocephalus leoniceps	Dicynodon; Dicynodontia; Daptocephalus leoniceps	22	149.94
Dicynodon; Dicynodontia	8	Dicynodon	Dicynodontia	Daptocephalus leoniceps	Dicynodon; Dicynodontia; Daptocephalus leoniceps	22	243
Dicynodon; Dicynodontia	8	Dicynodon	Dicynodontia	Daptocephalus leoniceps	Dicynodon; Dicynodontia; Daptocephalus leoniceps	22	270
Dicynodon; Dicynodontia	8	Dicynodon	Dicynodontia	Daptocephalus leoniceps	Dicynodon; Dicynodontia; Daptocephalus leoniceps	22	300
Dicynodon; Dicynodontia	8	Dicynodon	Dicynodontia	Daptocephalus leoniceps	Dicynodon; Dicynodontia; Daptocephalus leoniceps	22	300
Dicynodon; Dicynodontia	8	Dicynodon	Dicynodontia	Daptocephalus leoniceps	Dicynodon; Dicynodontia; Daptocephalus leoniceps	22	325
Dicynodon; Dicynodontia	8	Dicynodon	Dicynodontia	Daptocephalus leoniceps	Dicynodon; Dicynodontia; Daptocephalus leoniceps	22	370
Dicynodon; Dicynodontia	8	Dicynodon	Dicynodontia	Daptocephalus leoniceps	Dicynodon; Dicynodontia; Daptocephalus leoniceps	22	370
Dicynodon; Dicynodontia	8	Dicynodon	Dicynodontia	Daptocephalus leoniceps	Dicynodon; Dicynodontia; Daptocephalus leoniceps	22	385
Dicynodon; Dicynodontia	8	Dicynodon	Dicynodontia	Daptocephalus leoniceps	Dicynodon; Dicynodontia; Daptocephalus leoniceps	22	390
Dicynodon; Dicynodontia	8	Dicynodon	Dicynodontia	Daptocephalus leoniceps	Dicynodon; Dicynodontia; Daptocephalus leoniceps	22	396
Dicynodon; Dicynodontia	8	Dicynodon	Dicynodontia	Daptocephalus leoniceps	Dicynodon; Dicynodontia; Daptocephalus leoniceps	22	420
Dicynodon; Dicynodontia	8	Dicynodon	Dicynodontia	Daptocephalus leoniceps	Dicynodon; Dicynodontia; Daptocephalus leoniceps	22	425
Dicynodon; Dicynodontia	8	Dicynodon	Dicynodontia	Diictodon feliceps	Dicynodon; Dicynodontia; Diictodon feliceps	23	55.21
Dicynodon; Dicynodontia	8	Dicynodon	Dicynodontia	Diictodon feliceps	Dicynodon; Dicynodontia; Diictodon feliceps	23	72.82
Dicynodon; Dicynodontia	8	Dicynodon	Dicynodontia	Diictodon feliceps	Dicynodon; Dicynodontia; Diictodon feliceps	23	76.93
Dicynodon; Dicynodontia	8	Dicynodon	Dicynodontia	Diictodon feliceps	Dicynodon; Dicynodontia; Diictodon feliceps	23	89.91
Dicynodon; Dicynodontia	8	Dicynodon	Dicynodontia	Diictodon feliceps	Dicynodon; Dicynodontia; Diictodon feliceps	23	99.93
Dicynodon; Dicynodontia	8	Dicynodon	Dicynodontia	Diictodon feliceps	Dicynodon; Dicynodontia; Diictodon feliceps	23	106.8
Dicynodon; Dicynodontia	8	Dicynodon	Dicynodontia	Diictodon feliceps	Dicynodon; Dicynodontia; Diictodon feliceps	23	108.07
Dicynodon; Dicynodontia	8	Dicynodon	Dicynodontia	Diictodon feliceps	Dicynodon; Dicynodontia; Diictodon feliceps	23	123.22
Dicynodon; Dicynodontia	8	Dicynodon	Dicynodontia	Dinanomodon gilli	Dicynodon; Dicynodontia; Dinanomodon gilli	24	380
Dicynodon; Dicynodontia	8	Dicynodon	Dicynodontia	Dinanomodon gilli	Dicynodon; Dicynodontia; Dinanomodon gilli	24	413
Dicynodon; Dicynodontia	8	Dicynodon	Dicynodontia	Dinanomodon gilli	Dicynodon; Dicynodontia; Dinanomodon gilli	24	520
Dicynodon; Dicynodontia	8	Dicynodon	Dicynodontia	Dinanomodon gilli	Dicynodon; Dicynodontia; Dinanomodon gilli	24	540
Dicynodon; Dicynodontia	8	Dicynodon	Dicynodontia	Dinanomodon gilli	Dicynodon; Dicynodontia; Dinanomodon gilli	24	591
Dicynodon; Dicynodontia	8	Dicynodon	Dicynodontia	Emydops arctatus	Dicynodon; Dicynodontia; Emydops arctatus	25	36.21
Dicynodon; Dicynodontia	8	Dicynodon	Dicynodontia	Emydops arctatus	Dicynodon; Dicynodontia; Emydops arctatus	25	42.55
Dicynodon; Dicynodontia	8	Dicynodon	Dicynodontia	Emydops arctatus	Dicynodon; Dicynodontia; Emydops arctatus	25	43.43
Dicynodon; Dicynodontia	8	Dicynodon	Dicynodontia	Emydops arctatus	Dicynodon; Dicynodontia; Emydops arctatus	25	47.38
Dicynodon; Dicynodontia	8	Dicynodon	Dicynodontia	Emydops arctatus	Dicynodon; Dicynodontia; Emydops arctatus	25	49.35
Dicynodon; Dicynodontia	8	Dicynodon	Dicynodontia	Emydops arctatus	Dicynodon; Dicynodontia; Emydops arctatus	25	51.96
Dicynodon; Dicynodontia	8	Dicynodon	Dicynodontia	Emydops arctatus	Dicynodon; Dicynodontia; Emydops arctatus	25	52.54
Dicynodon; Dicynodontia	8	Dicynodon	Dicynodontia	Emydops arctatus	Dicynodon; Dicynodontia; Emydops arctatus	25	56.31
Dicynodon; Dicynodontia	8	Dicynodon	Dicynodontia	Lystrosaurus curvatus	Dicynodon; Dicynodontia; Lystrosaurus curvatus	26	80
Dicynodon; Dicynodontia	8	Dicynodon	Dicynodontia	Lystrosaurus curvatus	Dicynodon; Dicynodontia; Lystrosaurus curvatus	26	81
Dicynodon; Dicynodontia	8	Dicynodon	Dicynodontia	Lystrosaurus curvatus	Dicynodon; Dicynodontia; Lystrosaurus curvatus	26	91
Dicynodon; Dicynodontia	8	Dicynodon	Dicynodontia	Lystrosaurus curvatus	Dicynodon; Dicynodontia; Lystrosaurus curvatus	26	98
Dicynodon; Dicynodontia	8	Dicynodon	Dicynodontia	Lystrosaurus curvatus	Dicynodon; Dicynodontia; Lystrosaurus curvatus	26	102
Dicynodon; Dicynodontia	8	Dicynodon	Dicynodontia	Lystrosaurus curvatus	Dicynodon; Dicynodontia; Lystrosaurus curvatus	26	111.79
Dicynodon; Dicynodontia	8	Dicynodon	Dicynodontia	Lystrosaurus curvatus	Dicynodon; Dicynodontia; Lystrosaurus curvatus	26	115
Dicynodon; Dicynodontia	8	Dicynodon	Dicynodontia	Lystrosaurus curvatus	Dicynodon; Dicynodontia; Lystrosaurus curvatus	26	117
Dicynodon; Dicynodontia	8	Dicynodon	Dicynodontia	Lystrosaurus curvatus	Dicynodon; Dicynodontia; Lystrosaurus curvatus	26	119
Dicynodon; Dicynodontia	8	Dicynodon	Dicynodontia	Lystrosaurus curvatus	Dicynodon; Dicynodontia; Lystrosaurus curvatus	26	119.42
Dicynodon; Dicynodontia	8	Dicynodon	Dicynodontia	Lystrosaurus curvatus	Dicynodon; Dicynodontia; Lystrosaurus curvatus	26	120
Dicynodon; Dicynodontia	8	Dicynodon	Dicynodontia	Lystrosaurus curvatus	Dicynodon; Dicynodontia; Lystrosaurus curvatus	26	128
Dicynodon; Dicynodontia	8	Dicynodon	Dicynodontia	Lystrosaurus curvatus	Dicynodon; Dicynodontia; Lystrosaurus curvatus	26	130
Dicynodon; Dicynodontia	8	Dicynodon	Dicynodontia	Lystrosaurus curvatus	Dicynodon; Dicynodontia; Lystrosaurus curvatus	26	134
Dicynodon; Dicynodontia	8	Dicynodon	Dicynodontia	Lystrosaurus curvatus	Dicynodon; Dicynodontia; Lystrosaurus curvatus	26	142
Dicynodon; Dicynodontia	8	Dicynodon	Dicynodontia	Lystrosaurus curvatus	Dicynodon; Dicynodontia; Lystrosaurus curvatus	26	146.8
Dicynodon; Dicynodontia	8	Dicynodon	Dicynodontia	Lystrosaurus curvatus	Dicynodon; Dicynodontia; Lystrosaurus curvatus	26	153.5
Dicynodon; Dicynodontia	8	Dicynodon	Dicynodontia	Lystrosaurus curvatus	Dicynodon; Dicynodontia; Lystrosaurus curvatus	26	174
Dicynodon; Dicynodontia	8	Dicynodon	Dicynodontia	Lystrosaurus curvatus	Dicynodon; Dicynodontia; Lystrosaurus curvatus	26	180
Dicynodon; Dicynodontia	8	Dicynodon	Dicynodontia	Lystrosaurus curvatus	Dicynodon; Dicynodontia; Lystrosaurus curvatus	26	185.5
Dicynodon; Dicynodontia	8	Dicynodon	Dicynodontia	Lystrosaurus curvatus	Dicynodon; Dicynodontia; Lystrosaurus curvatus	26	188
Dicynodon; Dicynodontia	8	Dicynodon	Dicynodontia	Lystrosaurus curvatus	Dicynodon; Dicynodontia; Lystrosaurus curvatus	26	197
Dicynodon; Dicynodontia	8	Dicynodon	Dicynodontia	Lystrosaurus curvatus	Dicynodon; Dicynodontia; Lystrosaurus curvatus	26	206
Dicynodon; Dicynodontia	8	Dicynodon	Dicynodontia	Lystrosaurus curvatus	Dicynodon; Dicynodontia; Lystrosaurus curvatus	26	218
Dicynodon; Dicynodontia	8	Dicynodon	Dicynodontia	Lystrosaurus curvatus	Dicynodon; Dicynodontia; Lystrosaurus curvatus	26	228
Dicynodon; Dicynodontia	8	Dicynodon	Dicynodontia	Lystrosaurus curvatus	Dicynodon; Dicynodontia; Lystrosaurus curvatus	26	246
Dicynodon; Dicynodontia	8	Dicynodon	Dicynodontia	Lystrosaurus maccaigi	Dicynodon; Dicynodontia; Lystrosaurus maccaigi	27	70.4
Dicynodon; Dicynodontia	8	Dicynodon	Dicynodontia	Lystrosaurus maccaigi	Dicynodon; Dicynodontia; Lystrosaurus maccaigi	27	102
Dicynodon; Dicynodontia	8	Dicynodon	Dicynodontia	Lystrosaurus maccaigi	Dicynodon; Dicynodontia; Lystrosaurus maccaigi	27	147
Dicynodon; Dicynodontia	8	Dicynodon	Dicynodontia	Lystrosaurus maccaigi	Dicynodon; Dicynodontia; Lystrosaurus maccaigi	27	151
Dicynodon; Dicynodontia	8	Dicynodon	Dicynodontia	Lystrosaurus maccaigi	Dicynodon; Dicynodontia; Lystrosaurus maccaigi	27	160
Dicynodon; Dicynodontia	8	Dicynodon	Dicynodontia	Lystrosaurus maccaigi	Dicynodon; Dicynodontia; Lystrosaurus maccaigi	27	165
Dicynodon; Dicynodontia	8	Dicynodon	Dicynodontia	Lystrosaurus maccaigi	Dicynodon; Dicynodontia; Lystrosaurus maccaigi	27	174
Dicynodon; Dicynodontia	8	Dicynodon	Dicynodontia	Lystrosaurus maccaigi	Dicynodon; Dicynodontia; Lystrosaurus maccaigi	27	176.3
Dicynodon; Dicynodontia	8	Dicynodon	Dicynodontia	Lystrosaurus maccaigi	Dicynodon; Dicynodontia; Lystrosaurus maccaigi	27	185
Dicynodon; Dicynodontia	8	Dicynodon	Dicynodontia	Lystrosaurus maccaigi	Dicynodon; Dicynodontia; Lystrosaurus maccaigi	27	190
Dicynodon; Dicynodontia	8	Dicynodon	Dicynodontia	Lystrosaurus maccaigi	Dicynodon; Dicynodontia; Lystrosaurus maccaigi	27	190
Dicynodon; Dicynodontia	8	Dicynodon	Dicynodontia	Lystrosaurus maccaigi	Dicynodon; Dicynodontia; Lystrosaurus maccaigi	27	190
Dicynodon; Dicynodontia	8	Dicynodon	Dicynodontia	Lystrosaurus maccaigi	Dicynodon; Dicynodontia; Lystrosaurus maccaigi	27	195
Dicynodon; Dicynodontia	8	Dicynodon	Dicynodontia	Lystrosaurus maccaigi	Dicynodon; Dicynodontia; Lystrosaurus maccaigi	27	207
Dicynodon; Dicynodontia	8	Dicynodon	Dicynodontia	Lystrosaurus maccaigi	Dicynodon; Dicynodontia; Lystrosaurus maccaigi	27	215
Dicynodon; Dicynodontia	8	Dicynodon	Dicynodontia	Lystrosaurus maccaigi	Dicynodon; Dicynodontia; Lystrosaurus maccaigi	27	216
Dicynodon; Dicynodontia	8	Dicynodon	Dicynodontia	Lystrosaurus maccaigi	Dicynodon; Dicynodontia; Lystrosaurus maccaigi	27	220
Dicynodon; Dicynodontia	8	Dicynodon	Dicynodontia	Lystrosaurus maccaigi	Dicynodon; Dicynodontia; Lystrosaurus maccaigi	27	221
Dicynodon; Dicynodontia	8	Dicynodon	Dicynodontia	Lystrosaurus maccaigi	Dicynodon; Dicynodontia; Lystrosaurus maccaigi	27	225
Dicynodon; Dicynodontia	8	Dicynodon	Dicynodontia	Lystrosaurus maccaigi	Dicynodon; Dicynodontia; Lystrosaurus maccaigi	27	230
Dicynodon; Dicynodontia	8	Dicynodon	Dicynodontia	Lystrosaurus maccaigi	Dicynodon; Dicynodontia; Lystrosaurus maccaigi	27	230
Dicynodon; Dicynodontia	8	Dicynodon	Dicynodontia	Lystrosaurus maccaigi	Dicynodon; Dicynodontia; Lystrosaurus maccaigi	27	270
Dicynodon; Dicynodontia	8	Dicynodon	Dicynodontia	Lystrosaurus maccaigi	Dicynodon; Dicynodontia; Lystrosaurus maccaigi	27	275
Dicynodon; Dicynodontia	8	Dicynodon	Dicynodontia	Lystrosaurus maccaigi	Dicynodon; Dicynodontia; Lystrosaurus maccaigi	27	300
Dicynodon; Dicynodontia	8	Dicynodon	Dicynodontia	Lystrosaurus maccaigi	Dicynodon; Dicynodontia; Lystrosaurus maccaigi	27	310
Dicynodon; Dicynodontia	8	Dicynodon	Dicynodontia	Lystrosaurus maccaigi	Dicynodon; Dicynodontia; Lystrosaurus maccaigi	27	315
Dicynodon; Dicynodontia	8	Dicynodon	Dicynodontia	Lystrosaurus maccaigi	Dicynodon; Dicynodontia; Lystrosaurus maccaigi	27	319
Dicynodon; Dicynodontia	8	Dicynodon	Dicynodontia	Lystrosaurus maccaigi	Dicynodon; Dicynodontia; Lystrosaurus maccaigi	27	345
Dicynodon; Dicynodontia	8	Dicynodon	Dicynodontia	Lystrosaurus maccaigi	Dicynodon; Dicynodontia; Lystrosaurus maccaigi	27	389
Dicynodon; Dicynodontia	8	Dicynodon	Dicynodontia	Oudenodon bainii	Dicynodon; Dicynodontia; Oudenodon bainii	28	96.44
Dicynodon; Dicynodontia	8	Dicynodon	Dicynodontia	Oudenodon bainii	Dicynodon; Dicynodontia; Oudenodon bainii	28	114.32
Dicynodon; Dicynodontia	8	Dicynodon	Dicynodontia	Oudenodon bainii	Dicynodon; Dicynodontia; Oudenodon bainii	28	139.03
Dicynodon; Dicynodontia	8	Dicynodon	Dicynodontia	Oudenodon bainii	Dicynodon; Dicynodontia; Oudenodon bainii	28	147.5
Dicynodon; Dicynodontia	8	Dicynodon	Dicynodontia	Oudenodon bainii	Dicynodon; Dicynodontia; Oudenodon bainii	28	151.41
Dicynodon; Dicynodontia	8	Dicynodon	Dicynodontia	Oudenodon bainii	Dicynodon; Dicynodontia; Oudenodon bainii	28	177.71
Dicynodon; Dicynodontia	8	Dicynodon	Dicynodontia	Oudenodon bainii	Dicynodon; Dicynodontia; Oudenodon bainii	28	179.03
Dicynodon; Dicynodontia	8	Dicynodon	Dicynodontia	Oudenodon bainii	Dicynodon; Dicynodontia; Oudenodon bainii	28	194
Dicynodon; Dicynodontia	8	Dicynodon	Dicynodontia	Oudenodon bainii	Dicynodon; Dicynodontia; Oudenodon bainii	28	205
Dicynodon; Dicynodontia	8	Dicynodon	Dicynodontia	Oudenodon bainii	Dicynodon; Dicynodontia; Oudenodon bainii	28	245
Dicynodon; Dicynodontia	8	Dicynodon	Dicynodontia	Pelanomodon moschops	Dicynodon; Dicynodontia; Pelanomodon moschops	29	112.62
Dicynodon; Dicynodontia	8	Dicynodon	Dicynodontia	Pelanomodon moschops	Dicynodon; Dicynodontia; Pelanomodon moschops	29	127.09
Dicynodon; Dicynodontia	8	Dicynodon	Dicynodontia	Pelanomodon moschops	Dicynodon; Dicynodontia; Pelanomodon moschops	29	131.77
Dicynodon; Dicynodontia	8	Dicynodon	Dicynodontia	Pelanomodon moschops	Dicynodon; Dicynodontia; Pelanomodon moschops	29	178.37
Dicynodon; Dicynodontia	8	Dicynodon	Dicynodontia	Pelanomodon moschops	Dicynodon; Dicynodontia; Pelanomodon moschops	29	190
Dicynodon; Dicynodontia	8	Dicynodon	Dicynodontia	Pelanomodon moschops	Dicynodon; Dicynodontia; Pelanomodon moschops	29	205
Dicynodon; Dicynodontia	8	Dicynodon	Dicynodontia	Pelanomodon moschops	Dicynodon; Dicynodontia; Pelanomodon moschops	29	210
Dicynodon; Dicynodontia	8	Dicynodon	Dicynodontia	Pelanomodon moschops	Dicynodon; Dicynodontia; Pelanomodon moschops	29	215
Dicynodon; Dicynodontia	8	Dicynodon	Dicynodontia	Pelanomodon moschops	Dicynodon; Dicynodontia; Pelanomodon moschops	29	215
Dicynodon; Dicynodontia	8	Dicynodon	Dicynodontia	Pelanomodon moschops	Dicynodon; Dicynodontia; Pelanomodon moschops	29	240
Dicynodon; Dicynodontia	8	Dicynodon	Dicynodontia	Pelanomodon moschops	Dicynodon; Dicynodontia; Pelanomodon moschops	29	250
Dicynodon; Dicynodontia	8	Dicynodon	Dicynodontia	Pelanomodon moschops	Dicynodon; Dicynodontia; Pelanomodon moschops	29	315
Lystrosaurus; Dicynodontia	10	Lystrosaurus	Dicynodontia	Lystrosaurus	Lystrosaurus; Dicynodontia; Lystrosaurus	34	102
Lystrosaurus; Dicynodontia	10	Lystrosaurus	Dicynodontia	Lystrosaurus	Lystrosaurus; Dicynodontia; Lystrosaurus	34	130.61
Lystrosaurus; Dicynodontia	10	Lystrosaurus	Dicynodontia	Lystrosaurus	Lystrosaurus; Dicynodontia; Lystrosaurus	34	135.03
Lystrosaurus; Dicynodontia	10	Lystrosaurus	Dicynodontia	Lystrosaurus	Lystrosaurus; Dicynodontia; Lystrosaurus	34	159.13
Lystrosaurus; Dicynodontia	10	Lystrosaurus	Dicynodontia	Lystrosaurus	Lystrosaurus; Dicynodontia; Lystrosaurus	34	170
Lystrosaurus; Dicynodontia	10	Lystrosaurus	Dicynodontia	Lystrosaurus	Lystrosaurus; Dicynodontia; Lystrosaurus	34	310
Lystrosaurus; Dicynodontia	10	Lystrosaurus	Dicynodontia	Lystrosaurus curvatus	Lystrosaurus; Dicynodontia; Lystrosaurus curvatus	35	74.5
Lystrosaurus; Dicynodontia	10	Lystrosaurus	Dicynodontia	Lystrosaurus curvatus	Lystrosaurus; Dicynodontia; Lystrosaurus curvatus	35	81.23
Lystrosaurus; Dicynodontia	10	Lystrosaurus	Dicynodontia	Lystrosaurus declivis	Lystrosaurus; Dicynodontia; Lystrosaurus declivis	36	59.44
Lystrosaurus; Dicynodontia	10	Lystrosaurus	Dicynodontia	Lystrosaurus declivis	Lystrosaurus; Dicynodontia; Lystrosaurus declivis	36	60.52
Lystrosaurus; Dicynodontia	10	Lystrosaurus	Dicynodontia	Lystrosaurus declivis	Lystrosaurus; Dicynodontia; Lystrosaurus declivis	36	68
Lystrosaurus; Dicynodontia	10	Lystrosaurus	Dicynodontia	Lystrosaurus declivis	Lystrosaurus; Dicynodontia; Lystrosaurus declivis	36	72.4
Lystrosaurus; Dicynodontia	10	Lystrosaurus	Dicynodontia	Lystrosaurus declivis	Lystrosaurus; Dicynodontia; Lystrosaurus declivis	36	80
Lystrosaurus; Dicynodontia	10	Lystrosaurus	Dicynodontia	Lystrosaurus declivis	Lystrosaurus; Dicynodontia; Lystrosaurus declivis	36	80.01
Lystrosaurus; Dicynodontia	10	Lystrosaurus	Dicynodontia	Lystrosaurus declivis	Lystrosaurus; Dicynodontia; Lystrosaurus declivis	36	80.92
Lystrosaurus; Dicynodontia	10	Lystrosaurus	Dicynodontia	Lystrosaurus declivis	Lystrosaurus; Dicynodontia; Lystrosaurus declivis	36	83
Lystrosaurus; Dicynodontia	10	Lystrosaurus	Dicynodontia	Lystrosaurus declivis	Lystrosaurus; Dicynodontia; Lystrosaurus declivis	36	84.21
Lystrosaurus; Dicynodontia	10	Lystrosaurus	Dicynodontia	Lystrosaurus declivis	Lystrosaurus; Dicynodontia; Lystrosaurus declivis	36	88.84
Lystrosaurus; Dicynodontia	10	Lystrosaurus	Dicynodontia	Lystrosaurus declivis	Lystrosaurus; Dicynodontia; Lystrosaurus declivis	36	90.72
Lystrosaurus; Dicynodontia	10	Lystrosaurus	Dicynodontia	Lystrosaurus declivis	Lystrosaurus; Dicynodontia; Lystrosaurus declivis	36	91
Lystrosaurus; Dicynodontia	10	Lystrosaurus	Dicynodontia	Lystrosaurus declivis	Lystrosaurus; Dicynodontia; Lystrosaurus declivis	36	92.32
Lystrosaurus; Dicynodontia	10	Lystrosaurus	Dicynodontia	Lystrosaurus declivis	Lystrosaurus; Dicynodontia; Lystrosaurus declivis	36	93.66
Lystrosaurus; Dicynodontia	10	Lystrosaurus	Dicynodontia	Lystrosaurus declivis	Lystrosaurus; Dicynodontia; Lystrosaurus declivis	36	95
Lystrosaurus; Dicynodontia	10	Lystrosaurus	Dicynodontia	Lystrosaurus declivis	Lystrosaurus; Dicynodontia; Lystrosaurus declivis	36	95.53
Lystrosaurus; Dicynodontia	10	Lystrosaurus	Dicynodontia	Lystrosaurus declivis	Lystrosaurus; Dicynodontia; Lystrosaurus declivis	36	96
Lystrosaurus; Dicynodontia	10	Lystrosaurus	Dicynodontia	Lystrosaurus declivis	Lystrosaurus; Dicynodontia; Lystrosaurus declivis	36	97.49
Lystrosaurus; Dicynodontia	10	Lystrosaurus	Dicynodontia	Lystrosaurus declivis	Lystrosaurus; Dicynodontia; Lystrosaurus declivis	36	98.18
Lystrosaurus; Dicynodontia	10	Lystrosaurus	Dicynodontia	Lystrosaurus declivis	Lystrosaurus; Dicynodontia; Lystrosaurus declivis	36	98.49
Lystrosaurus; Dicynodontia	10	Lystrosaurus	Dicynodontia	Lystrosaurus declivis	Lystrosaurus; Dicynodontia; Lystrosaurus declivis	36	99
Lystrosaurus; Dicynodontia	10	Lystrosaurus	Dicynodontia	Lystrosaurus declivis	Lystrosaurus; Dicynodontia; Lystrosaurus declivis	36	99.19
Lystrosaurus; Dicynodontia	10	Lystrosaurus	Dicynodontia	Lystrosaurus declivis	Lystrosaurus; Dicynodontia; Lystrosaurus declivis	36	99.49
Lystrosaurus; Dicynodontia	10	Lystrosaurus	Dicynodontia	Lystrosaurus declivis	Lystrosaurus; Dicynodontia; Lystrosaurus declivis	36	101
Lystrosaurus; Dicynodontia	10	Lystrosaurus	Dicynodontia	Lystrosaurus declivis	Lystrosaurus; Dicynodontia; Lystrosaurus declivis	36	101.26
Lystrosaurus; Dicynodontia	10	Lystrosaurus	Dicynodontia	Lystrosaurus declivis	Lystrosaurus; Dicynodontia; Lystrosaurus declivis	36	101.36
Lystrosaurus; Dicynodontia	10	Lystrosaurus	Dicynodontia	Lystrosaurus declivis	Lystrosaurus; Dicynodontia; Lystrosaurus declivis	36	102.2
Lystrosaurus; Dicynodontia	10	Lystrosaurus	Dicynodontia	Lystrosaurus declivis	Lystrosaurus; Dicynodontia; Lystrosaurus declivis	36	102.72
Lystrosaurus; Dicynodontia	10	Lystrosaurus	Dicynodontia	Lystrosaurus declivis	Lystrosaurus; Dicynodontia; Lystrosaurus declivis	36	102.74
Lystrosaurus; Dicynodontia	10	Lystrosaurus	Dicynodontia	Lystrosaurus declivis	Lystrosaurus; Dicynodontia; Lystrosaurus declivis	36	103.05
Lystrosaurus; Dicynodontia	10	Lystrosaurus	Dicynodontia	Lystrosaurus declivis	Lystrosaurus; Dicynodontia; Lystrosaurus declivis	36	104.6
Lystrosaurus; Dicynodontia	10	Lystrosaurus	Dicynodontia	Lystrosaurus declivis	Lystrosaurus; Dicynodontia; Lystrosaurus declivis	36	104.73
Lystrosaurus; Dicynodontia	10	Lystrosaurus	Dicynodontia	Lystrosaurus declivis	Lystrosaurus; Dicynodontia; Lystrosaurus declivis	36	105
Lystrosaurus; Dicynodontia	10	Lystrosaurus	Dicynodontia	Lystrosaurus declivis	Lystrosaurus; Dicynodontia; Lystrosaurus declivis	36	105.37
Lystrosaurus; Dicynodontia	10	Lystrosaurus	Dicynodontia	Lystrosaurus declivis	Lystrosaurus; Dicynodontia; Lystrosaurus declivis	36	105.89
Lystrosaurus; Dicynodontia	10	Lystrosaurus	Dicynodontia	Lystrosaurus declivis	Lystrosaurus; Dicynodontia; Lystrosaurus declivis	36	105.97
Lystrosaurus; Dicynodontia	10	Lystrosaurus	Dicynodontia	Lystrosaurus declivis	Lystrosaurus; Dicynodontia; Lystrosaurus declivis	36	106.73
Lystrosaurus; Dicynodontia	10	Lystrosaurus	Dicynodontia	Lystrosaurus declivis	Lystrosaurus; Dicynodontia; Lystrosaurus declivis	36	107
Lystrosaurus; Dicynodontia	10	Lystrosaurus	Dicynodontia	Lystrosaurus declivis	Lystrosaurus; Dicynodontia; Lystrosaurus declivis	36	107
Lystrosaurus; Dicynodontia	10	Lystrosaurus	Dicynodontia	Lystrosaurus declivis	Lystrosaurus; Dicynodontia; Lystrosaurus declivis	36	109.93
Lystrosaurus; Dicynodontia	10	Lystrosaurus	Dicynodontia	Lystrosaurus declivis	Lystrosaurus; Dicynodontia; Lystrosaurus declivis	36	110
Lystrosaurus; Dicynodontia	10	Lystrosaurus	Dicynodontia	Lystrosaurus declivis	Lystrosaurus; Dicynodontia; Lystrosaurus declivis	36	110
Lystrosaurus; Dicynodontia	10	Lystrosaurus	Dicynodontia	Lystrosaurus declivis	Lystrosaurus; Dicynodontia; Lystrosaurus declivis	36	111.88
Lystrosaurus; Dicynodontia	10	Lystrosaurus	Dicynodontia	Lystrosaurus declivis	Lystrosaurus; Dicynodontia; Lystrosaurus declivis	36	111.95
Lystrosaurus; Dicynodontia	10	Lystrosaurus	Dicynodontia	Lystrosaurus declivis	Lystrosaurus; Dicynodontia; Lystrosaurus declivis	36	113
Lystrosaurus; Dicynodontia	10	Lystrosaurus	Dicynodontia	Lystrosaurus declivis	Lystrosaurus; Dicynodontia; Lystrosaurus declivis	36	113.12
Lystrosaurus; Dicynodontia	10	Lystrosaurus	Dicynodontia	Lystrosaurus declivis	Lystrosaurus; Dicynodontia; Lystrosaurus declivis	36	114
Lystrosaurus; Dicynodontia	10	Lystrosaurus	Dicynodontia	Lystrosaurus declivis	Lystrosaurus; Dicynodontia; Lystrosaurus declivis	36	114.94
Lystrosaurus; Dicynodontia	10	Lystrosaurus	Dicynodontia	Lystrosaurus declivis	Lystrosaurus; Dicynodontia; Lystrosaurus declivis	36	115.73
Lystrosaurus; Dicynodontia	10	Lystrosaurus	Dicynodontia	Lystrosaurus declivis	Lystrosaurus; Dicynodontia; Lystrosaurus declivis	36	117.7
Lystrosaurus; Dicynodontia	10	Lystrosaurus	Dicynodontia	Lystrosaurus declivis	Lystrosaurus; Dicynodontia; Lystrosaurus declivis	36	118.85
Lystrosaurus; Dicynodontia	10	Lystrosaurus	Dicynodontia	Lystrosaurus declivis	Lystrosaurus; Dicynodontia; Lystrosaurus declivis	36	118.94
Lystrosaurus; Dicynodontia	10	Lystrosaurus	Dicynodontia	Lystrosaurus declivis	Lystrosaurus; Dicynodontia; Lystrosaurus declivis	36	120.04
Lystrosaurus; Dicynodontia	10	Lystrosaurus	Dicynodontia	Lystrosaurus declivis	Lystrosaurus; Dicynodontia; Lystrosaurus declivis	36	120.17
Lystrosaurus; Dicynodontia	10	Lystrosaurus	Dicynodontia	Lystrosaurus declivis	Lystrosaurus; Dicynodontia; Lystrosaurus declivis	36	120.48
Lystrosaurus; Dicynodontia	10	Lystrosaurus	Dicynodontia	Lystrosaurus declivis	Lystrosaurus; Dicynodontia; Lystrosaurus declivis	36	121
Lystrosaurus; Dicynodontia	10	Lystrosaurus	Dicynodontia	Lystrosaurus declivis	Lystrosaurus; Dicynodontia; Lystrosaurus declivis	36	124
Lystrosaurus; Dicynodontia	10	Lystrosaurus	Dicynodontia	Lystrosaurus declivis	Lystrosaurus; Dicynodontia; Lystrosaurus declivis	36	124.64
Lystrosaurus; Dicynodontia	10	Lystrosaurus	Dicynodontia	Lystrosaurus declivis	Lystrosaurus; Dicynodontia; Lystrosaurus declivis	36	125.75
Lystrosaurus; Dicynodontia	10	Lystrosaurus	Dicynodontia	Lystrosaurus declivis	Lystrosaurus; Dicynodontia; Lystrosaurus declivis	36	126
Lystrosaurus; Dicynodontia	10	Lystrosaurus	Dicynodontia	Lystrosaurus declivis	Lystrosaurus; Dicynodontia; Lystrosaurus declivis	36	127.48
Lystrosaurus; Dicynodontia	10	Lystrosaurus	Dicynodontia	Lystrosaurus declivis	Lystrosaurus; Dicynodontia; Lystrosaurus declivis	36	130.84
Lystrosaurus; Dicynodontia	10	Lystrosaurus	Dicynodontia	Lystrosaurus declivis	Lystrosaurus; Dicynodontia; Lystrosaurus declivis	36	132
Lystrosaurus; Dicynodontia	10	Lystrosaurus	Dicynodontia	Lystrosaurus declivis	Lystrosaurus; Dicynodontia; Lystrosaurus declivis	36	132
Lystrosaurus; Dicynodontia	10	Lystrosaurus	Dicynodontia	Lystrosaurus declivis	Lystrosaurus; Dicynodontia; Lystrosaurus declivis	36	133.76
Lystrosaurus; Dicynodontia	10	Lystrosaurus	Dicynodontia	Lystrosaurus declivis	Lystrosaurus; Dicynodontia; Lystrosaurus declivis	36	134
Lystrosaurus; Dicynodontia	10	Lystrosaurus	Dicynodontia	Lystrosaurus declivis	Lystrosaurus; Dicynodontia; Lystrosaurus declivis	36	135
Lystrosaurus; Dicynodontia	10	Lystrosaurus	Dicynodontia	Lystrosaurus declivis	Lystrosaurus; Dicynodontia; Lystrosaurus declivis	36	135.86
Lystrosaurus; Dicynodontia	10	Lystrosaurus	Dicynodontia	Lystrosaurus declivis	Lystrosaurus; Dicynodontia; Lystrosaurus declivis	36	135.86
Lystrosaurus; Dicynodontia	10	Lystrosaurus	Dicynodontia	Lystrosaurus declivis	Lystrosaurus; Dicynodontia; Lystrosaurus declivis	36	136
Lystrosaurus; Dicynodontia	10	Lystrosaurus	Dicynodontia	Lystrosaurus declivis	Lystrosaurus; Dicynodontia; Lystrosaurus declivis	36	136
Lystrosaurus; Dicynodontia	10	Lystrosaurus	Dicynodontia	Lystrosaurus declivis	Lystrosaurus; Dicynodontia; Lystrosaurus declivis	36	136.8
Lystrosaurus; Dicynodontia	10	Lystrosaurus	Dicynodontia	Lystrosaurus declivis	Lystrosaurus; Dicynodontia; Lystrosaurus declivis	36	138
Lystrosaurus; Dicynodontia	10	Lystrosaurus	Dicynodontia	Lystrosaurus declivis	Lystrosaurus; Dicynodontia; Lystrosaurus declivis	36	141
Lystrosaurus; Dicynodontia	10	Lystrosaurus	Dicynodontia	Lystrosaurus declivis	Lystrosaurus; Dicynodontia; Lystrosaurus declivis	36	142.45
Lystrosaurus; Dicynodontia	10	Lystrosaurus	Dicynodontia	Lystrosaurus declivis	Lystrosaurus; Dicynodontia; Lystrosaurus declivis	36	143
Lystrosaurus; Dicynodontia	10	Lystrosaurus	Dicynodontia	Lystrosaurus declivis	Lystrosaurus; Dicynodontia; Lystrosaurus declivis	36	144
Lystrosaurus; Dicynodontia	10	Lystrosaurus	Dicynodontia	Lystrosaurus declivis	Lystrosaurus; Dicynodontia; Lystrosaurus declivis	36	144.67
Lystrosaurus; Dicynodontia	10	Lystrosaurus	Dicynodontia	Lystrosaurus declivis	Lystrosaurus; Dicynodontia; Lystrosaurus declivis	36	146.3
Lystrosaurus; Dicynodontia	10	Lystrosaurus	Dicynodontia	Lystrosaurus declivis	Lystrosaurus; Dicynodontia; Lystrosaurus declivis	36	148
Lystrosaurus; Dicynodontia	10	Lystrosaurus	Dicynodontia	Lystrosaurus declivis	Lystrosaurus; Dicynodontia; Lystrosaurus declivis	36	151.1
Lystrosaurus; Dicynodontia	10	Lystrosaurus	Dicynodontia	Lystrosaurus declivis	Lystrosaurus; Dicynodontia; Lystrosaurus declivis	36	151.12
Lystrosaurus; Dicynodontia	10	Lystrosaurus	Dicynodontia	Lystrosaurus declivis	Lystrosaurus; Dicynodontia; Lystrosaurus declivis	36	153.56
Lystrosaurus; Dicynodontia	10	Lystrosaurus	Dicynodontia	Lystrosaurus declivis	Lystrosaurus; Dicynodontia; Lystrosaurus declivis	36	155
Lystrosaurus; Dicynodontia	10	Lystrosaurus	Dicynodontia	Lystrosaurus declivis	Lystrosaurus; Dicynodontia; Lystrosaurus declivis	36	161.29
Lystrosaurus; Dicynodontia	10	Lystrosaurus	Dicynodontia	Lystrosaurus declivis	Lystrosaurus; Dicynodontia; Lystrosaurus declivis	36	162.3
Lystrosaurus; Dicynodontia	10	Lystrosaurus	Dicynodontia	Lystrosaurus declivis	Lystrosaurus; Dicynodontia; Lystrosaurus declivis	36	173
Lystrosaurus; Dicynodontia	10	Lystrosaurus	Dicynodontia	Lystrosaurus declivis	Lystrosaurus; Dicynodontia; Lystrosaurus declivis	36	173
Lystrosaurus; Dicynodontia	10	Lystrosaurus	Dicynodontia	Lystrosaurus declivis	Lystrosaurus; Dicynodontia; Lystrosaurus declivis	36	185
Lystrosaurus; Dicynodontia	10	Lystrosaurus	Dicynodontia	Lystrosaurus declivis	Lystrosaurus; Dicynodontia; Lystrosaurus declivis	36	185
Lystrosaurus; Dicynodontia	10	Lystrosaurus	Dicynodontia	Lystrosaurus declivis	Lystrosaurus; Dicynodontia; Lystrosaurus declivis	36	203
Lystrosaurus; Dicynodontia	10	Lystrosaurus	Dicynodontia	Lystrosaurus declivis	Lystrosaurus; Dicynodontia; Lystrosaurus declivis	36	220
Lystrosaurus; Dicynodontia	10	Lystrosaurus	Dicynodontia	Lystrosaurus declivis	Lystrosaurus; Dicynodontia; Lystrosaurus declivis	36	226
Lystrosaurus; Dicynodontia	10	Lystrosaurus	Dicynodontia	Lystrosaurus murrayi	Lystrosaurus; Dicynodontia; Lystrosaurus murrayi	37	33.16
Lystrosaurus; Dicynodontia	10	Lystrosaurus	Dicynodontia	Lystrosaurus murrayi	Lystrosaurus; Dicynodontia; Lystrosaurus murrayi	37	36.29
Lystrosaurus; Dicynodontia	10	Lystrosaurus	Dicynodontia	Lystrosaurus murrayi	Lystrosaurus; Dicynodontia; Lystrosaurus murrayi	37	41
Lystrosaurus; Dicynodontia	10	Lystrosaurus	Dicynodontia	Lystrosaurus murrayi	Lystrosaurus; Dicynodontia; Lystrosaurus murrayi	37	41.81
Lystrosaurus; Dicynodontia	10	Lystrosaurus	Dicynodontia	Lystrosaurus murrayi	Lystrosaurus; Dicynodontia; Lystrosaurus murrayi	37	43.5
Lystrosaurus; Dicynodontia	10	Lystrosaurus	Dicynodontia	Lystrosaurus murrayi	Lystrosaurus; Dicynodontia; Lystrosaurus murrayi	37	46.33
Lystrosaurus; Dicynodontia	10	Lystrosaurus	Dicynodontia	Lystrosaurus murrayi	Lystrosaurus; Dicynodontia; Lystrosaurus murrayi	37	49
Lystrosaurus; Dicynodontia	10	Lystrosaurus	Dicynodontia	Lystrosaurus murrayi	Lystrosaurus; Dicynodontia; Lystrosaurus murrayi	37	53
Lystrosaurus; Dicynodontia	10	Lystrosaurus	Dicynodontia	Lystrosaurus murrayi	Lystrosaurus; Dicynodontia; Lystrosaurus murrayi	37	62.58
Lystrosaurus; Dicynodontia	10	Lystrosaurus	Dicynodontia	Lystrosaurus murrayi	Lystrosaurus; Dicynodontia; Lystrosaurus murrayi	37	65.4
Lystrosaurus; Dicynodontia	10	Lystrosaurus	Dicynodontia	Lystrosaurus murrayi	Lystrosaurus; Dicynodontia; Lystrosaurus murrayi	37	72.39
Lystrosaurus; Dicynodontia	10	Lystrosaurus	Dicynodontia	Lystrosaurus murrayi	Lystrosaurus; Dicynodontia; Lystrosaurus murrayi	37	76.13
Lystrosaurus; Dicynodontia	10	Lystrosaurus	Dicynodontia	Lystrosaurus murrayi	Lystrosaurus; Dicynodontia; Lystrosaurus murrayi	37	78
Lystrosaurus; Dicynodontia	10	Lystrosaurus	Dicynodontia	Lystrosaurus murrayi	Lystrosaurus; Dicynodontia; Lystrosaurus murrayi	37	79.84
Lystrosaurus; Dicynodontia	10	Lystrosaurus	Dicynodontia	Lystrosaurus murrayi	Lystrosaurus; Dicynodontia; Lystrosaurus murrayi	37	81.73
Lystrosaurus; Dicynodontia	10	Lystrosaurus	Dicynodontia	Lystrosaurus murrayi	Lystrosaurus; Dicynodontia; Lystrosaurus murrayi	37	82.16
Lystrosaurus; Dicynodontia	10	Lystrosaurus	Dicynodontia	Lystrosaurus murrayi	Lystrosaurus; Dicynodontia; Lystrosaurus murrayi	37	82.74
Lystrosaurus; Dicynodontia	10	Lystrosaurus	Dicynodontia	Lystrosaurus murrayi	Lystrosaurus; Dicynodontia; Lystrosaurus murrayi	37	83
Lystrosaurus; Dicynodontia	10	Lystrosaurus	Dicynodontia	Lystrosaurus murrayi	Lystrosaurus; Dicynodontia; Lystrosaurus murrayi	37	86
Lystrosaurus; Dicynodontia	10	Lystrosaurus	Dicynodontia	Lystrosaurus murrayi	Lystrosaurus; Dicynodontia; Lystrosaurus murrayi	37	87
Lystrosaurus; Dicynodontia	10	Lystrosaurus	Dicynodontia	Lystrosaurus murrayi	Lystrosaurus; Dicynodontia; Lystrosaurus murrayi	37	91.44
Lystrosaurus; Dicynodontia	10	Lystrosaurus	Dicynodontia	Lystrosaurus murrayi	Lystrosaurus; Dicynodontia; Lystrosaurus murrayi	37	91.6
Lystrosaurus; Dicynodontia	10	Lystrosaurus	Dicynodontia	Lystrosaurus murrayi	Lystrosaurus; Dicynodontia; Lystrosaurus murrayi	37	92
Lystrosaurus; Dicynodontia	10	Lystrosaurus	Dicynodontia	Lystrosaurus murrayi	Lystrosaurus; Dicynodontia; Lystrosaurus murrayi	37	95
Lystrosaurus; Dicynodontia	10	Lystrosaurus	Dicynodontia	Lystrosaurus murrayi	Lystrosaurus; Dicynodontia; Lystrosaurus murrayi	37	95
Lystrosaurus; Dicynodontia	10	Lystrosaurus	Dicynodontia	Lystrosaurus murrayi	Lystrosaurus; Dicynodontia; Lystrosaurus murrayi	37	96
Lystrosaurus; Dicynodontia	10	Lystrosaurus	Dicynodontia	Lystrosaurus murrayi	Lystrosaurus; Dicynodontia; Lystrosaurus murrayi	37	96.1
Lystrosaurus; Dicynodontia	10	Lystrosaurus	Dicynodontia	Lystrosaurus murrayi	Lystrosaurus; Dicynodontia; Lystrosaurus murrayi	37	98
Lystrosaurus; Dicynodontia	10	Lystrosaurus	Dicynodontia	Lystrosaurus murrayi	Lystrosaurus; Dicynodontia; Lystrosaurus murrayi	37	98.74
Lystrosaurus; Dicynodontia	10	Lystrosaurus	Dicynodontia	Lystrosaurus murrayi	Lystrosaurus; Dicynodontia; Lystrosaurus murrayi	37	99.92
Lystrosaurus; Dicynodontia	10	Lystrosaurus	Dicynodontia	Lystrosaurus murrayi	Lystrosaurus; Dicynodontia; Lystrosaurus murrayi	37	100
Lystrosaurus; Dicynodontia	10	Lystrosaurus	Dicynodontia	Lystrosaurus murrayi	Lystrosaurus; Dicynodontia; Lystrosaurus murrayi	37	101
Lystrosaurus; Dicynodontia	10	Lystrosaurus	Dicynodontia	Lystrosaurus murrayi	Lystrosaurus; Dicynodontia; Lystrosaurus murrayi	37	101
Lystrosaurus; Dicynodontia	10	Lystrosaurus	Dicynodontia	Lystrosaurus murrayi	Lystrosaurus; Dicynodontia; Lystrosaurus murrayi	37	101.54
Lystrosaurus; Dicynodontia	10	Lystrosaurus	Dicynodontia	Lystrosaurus murrayi	Lystrosaurus; Dicynodontia; Lystrosaurus murrayi	37	102
Lystrosaurus; Dicynodontia	10	Lystrosaurus	Dicynodontia	Lystrosaurus murrayi	Lystrosaurus; Dicynodontia; Lystrosaurus murrayi	37	102
Lystrosaurus; Dicynodontia	10	Lystrosaurus	Dicynodontia	Lystrosaurus murrayi	Lystrosaurus; Dicynodontia; Lystrosaurus murrayi	37	102.88
Lystrosaurus; Dicynodontia	10	Lystrosaurus	Dicynodontia	Lystrosaurus murrayi	Lystrosaurus; Dicynodontia; Lystrosaurus murrayi	37	103
Lystrosaurus; Dicynodontia	10	Lystrosaurus	Dicynodontia	Lystrosaurus murrayi	Lystrosaurus; Dicynodontia; Lystrosaurus murrayi	37	103
Lystrosaurus; Dicynodontia	10	Lystrosaurus	Dicynodontia	Lystrosaurus murrayi	Lystrosaurus; Dicynodontia; Lystrosaurus murrayi	37	103.31
Lystrosaurus; Dicynodontia	10	Lystrosaurus	Dicynodontia	Lystrosaurus murrayi	Lystrosaurus; Dicynodontia; Lystrosaurus murrayi	37	104.77
Lystrosaurus; Dicynodontia	10	Lystrosaurus	Dicynodontia	Lystrosaurus murrayi	Lystrosaurus; Dicynodontia; Lystrosaurus murrayi	37	104.96
Lystrosaurus; Dicynodontia	10	Lystrosaurus	Dicynodontia	Lystrosaurus murrayi	Lystrosaurus; Dicynodontia; Lystrosaurus murrayi	37	105
Lystrosaurus; Dicynodontia	10	Lystrosaurus	Dicynodontia	Lystrosaurus murrayi	Lystrosaurus; Dicynodontia; Lystrosaurus murrayi	37	105
Lystrosaurus; Dicynodontia	10	Lystrosaurus	Dicynodontia	Lystrosaurus murrayi	Lystrosaurus; Dicynodontia; Lystrosaurus murrayi	37	105.96
Lystrosaurus; Dicynodontia	10	Lystrosaurus	Dicynodontia	Lystrosaurus murrayi	Lystrosaurus; Dicynodontia; Lystrosaurus murrayi	37	106
Lystrosaurus; Dicynodontia	10	Lystrosaurus	Dicynodontia	Lystrosaurus murrayi	Lystrosaurus; Dicynodontia; Lystrosaurus murrayi	37	106
Lystrosaurus; Dicynodontia	10	Lystrosaurus	Dicynodontia	Lystrosaurus murrayi	Lystrosaurus; Dicynodontia; Lystrosaurus murrayi	37	106
Lystrosaurus; Dicynodontia	10	Lystrosaurus	Dicynodontia	Lystrosaurus murrayi	Lystrosaurus; Dicynodontia; Lystrosaurus murrayi	37	106.69
Lystrosaurus; Dicynodontia	10	Lystrosaurus	Dicynodontia	Lystrosaurus murrayi	Lystrosaurus; Dicynodontia; Lystrosaurus murrayi	37	107.59
Lystrosaurus; Dicynodontia	10	Lystrosaurus	Dicynodontia	Lystrosaurus murrayi	Lystrosaurus; Dicynodontia; Lystrosaurus murrayi	37	108
Lystrosaurus; Dicynodontia	10	Lystrosaurus	Dicynodontia	Lystrosaurus murrayi	Lystrosaurus; Dicynodontia; Lystrosaurus murrayi	37	108.39
Lystrosaurus; Dicynodontia	10	Lystrosaurus	Dicynodontia	Lystrosaurus murrayi	Lystrosaurus; Dicynodontia; Lystrosaurus murrayi	37	108.4
Lystrosaurus; Dicynodontia	10	Lystrosaurus	Dicynodontia	Lystrosaurus murrayi	Lystrosaurus; Dicynodontia; Lystrosaurus murrayi	37	109.23
Lystrosaurus; Dicynodontia	10	Lystrosaurus	Dicynodontia	Lystrosaurus murrayi	Lystrosaurus; Dicynodontia; Lystrosaurus murrayi	37	109.41
Lystrosaurus; Dicynodontia	10	Lystrosaurus	Dicynodontia	Lystrosaurus murrayi	Lystrosaurus; Dicynodontia; Lystrosaurus murrayi	37	110
Lystrosaurus; Dicynodontia	10	Lystrosaurus	Dicynodontia	Lystrosaurus murrayi	Lystrosaurus; Dicynodontia; Lystrosaurus murrayi	37	111
Lystrosaurus; Dicynodontia	10	Lystrosaurus	Dicynodontia	Lystrosaurus murrayi	Lystrosaurus; Dicynodontia; Lystrosaurus murrayi	37	112
Lystrosaurus; Dicynodontia	10	Lystrosaurus	Dicynodontia	Lystrosaurus murrayi	Lystrosaurus; Dicynodontia; Lystrosaurus murrayi	37	112.59
Lystrosaurus; Dicynodontia	10	Lystrosaurus	Dicynodontia	Lystrosaurus murrayi	Lystrosaurus; Dicynodontia; Lystrosaurus murrayi	37	113
Lystrosaurus; Dicynodontia	10	Lystrosaurus	Dicynodontia	Lystrosaurus murrayi	Lystrosaurus; Dicynodontia; Lystrosaurus murrayi	37	113.43
Lystrosaurus; Dicynodontia	10	Lystrosaurus	Dicynodontia	Lystrosaurus murrayi	Lystrosaurus; Dicynodontia; Lystrosaurus murrayi	37	113.53
Lystrosaurus; Dicynodontia	10	Lystrosaurus	Dicynodontia	Lystrosaurus murrayi	Lystrosaurus; Dicynodontia; Lystrosaurus murrayi	37	113.75
Lystrosaurus; Dicynodontia	10	Lystrosaurus	Dicynodontia	Lystrosaurus murrayi	Lystrosaurus; Dicynodontia; Lystrosaurus murrayi	37	114
Lystrosaurus; Dicynodontia	10	Lystrosaurus	Dicynodontia	Lystrosaurus murrayi	Lystrosaurus; Dicynodontia; Lystrosaurus murrayi	37	115
Lystrosaurus; Dicynodontia	10	Lystrosaurus	Dicynodontia	Lystrosaurus murrayi	Lystrosaurus; Dicynodontia; Lystrosaurus murrayi	37	115.38
Lystrosaurus; Dicynodontia	10	Lystrosaurus	Dicynodontia	Lystrosaurus murrayi	Lystrosaurus; Dicynodontia; Lystrosaurus murrayi	37	115.4
Lystrosaurus; Dicynodontia	10	Lystrosaurus	Dicynodontia	Lystrosaurus murrayi	Lystrosaurus; Dicynodontia; Lystrosaurus murrayi	37	116
Lystrosaurus; Dicynodontia	10	Lystrosaurus	Dicynodontia	Lystrosaurus murrayi	Lystrosaurus; Dicynodontia; Lystrosaurus murrayi	37	118.4
Lystrosaurus; Dicynodontia	10	Lystrosaurus	Dicynodontia	Lystrosaurus murrayi	Lystrosaurus; Dicynodontia; Lystrosaurus murrayi	37	118.8
Lystrosaurus; Dicynodontia	10	Lystrosaurus	Dicynodontia	Lystrosaurus murrayi	Lystrosaurus; Dicynodontia; Lystrosaurus murrayi	37	119.73
Lystrosaurus; Dicynodontia	10	Lystrosaurus	Dicynodontia	Lystrosaurus murrayi	Lystrosaurus; Dicynodontia; Lystrosaurus murrayi	37	121.53
Lystrosaurus; Dicynodontia	10	Lystrosaurus	Dicynodontia	Lystrosaurus murrayi	Lystrosaurus; Dicynodontia; Lystrosaurus murrayi	37	122.09
Lystrosaurus; Dicynodontia	10	Lystrosaurus	Dicynodontia	Lystrosaurus murrayi	Lystrosaurus; Dicynodontia; Lystrosaurus murrayi	37	123
Lystrosaurus; Dicynodontia	10	Lystrosaurus	Dicynodontia	Lystrosaurus murrayi	Lystrosaurus; Dicynodontia; Lystrosaurus murrayi	37	126
Lystrosaurus; Dicynodontia	10	Lystrosaurus	Dicynodontia	Lystrosaurus murrayi	Lystrosaurus; Dicynodontia; Lystrosaurus murrayi	37	127
Lystrosaurus; Dicynodontia	10	Lystrosaurus	Dicynodontia	Lystrosaurus murrayi	Lystrosaurus; Dicynodontia; Lystrosaurus murrayi	37	127.83
Lystrosaurus; Dicynodontia	10	Lystrosaurus	Dicynodontia	Lystrosaurus murrayi	Lystrosaurus; Dicynodontia; Lystrosaurus murrayi	37	128.07
Lystrosaurus; Dicynodontia	10	Lystrosaurus	Dicynodontia	Lystrosaurus murrayi	Lystrosaurus; Dicynodontia; Lystrosaurus murrayi	37	129.08
Lystrosaurus; Dicynodontia	10	Lystrosaurus	Dicynodontia	Lystrosaurus murrayi	Lystrosaurus; Dicynodontia; Lystrosaurus murrayi	37	130
Lystrosaurus; Dicynodontia	10	Lystrosaurus	Dicynodontia	Lystrosaurus murrayi	Lystrosaurus; Dicynodontia; Lystrosaurus murrayi	37	131.03
Lystrosaurus; Dicynodontia	10	Lystrosaurus	Dicynodontia	Lystrosaurus murrayi	Lystrosaurus; Dicynodontia; Lystrosaurus murrayi	37	134
Lystrosaurus; Dicynodontia	10	Lystrosaurus	Dicynodontia	Lystrosaurus murrayi	Lystrosaurus; Dicynodontia; Lystrosaurus murrayi	37	134.38
Lystrosaurus; Dicynodontia	10	Lystrosaurus	Dicynodontia	Lystrosaurus murrayi	Lystrosaurus; Dicynodontia; Lystrosaurus murrayi	37	138.38
Lystrosaurus; Dicynodontia	10	Lystrosaurus	Dicynodontia	Lystrosaurus murrayi	Lystrosaurus; Dicynodontia; Lystrosaurus murrayi	37	141.48
Lystrosaurus; Dicynodontia	10	Lystrosaurus	Dicynodontia	Lystrosaurus murrayi	Lystrosaurus; Dicynodontia; Lystrosaurus murrayi	37	142
Lystrosaurus; Dicynodontia	10	Lystrosaurus	Dicynodontia	Lystrosaurus murrayi	Lystrosaurus; Dicynodontia; Lystrosaurus murrayi	37	144
Lystrosaurus; Dicynodontia	10	Lystrosaurus	Dicynodontia	Lystrosaurus murrayi	Lystrosaurus; Dicynodontia; Lystrosaurus murrayi	37	145
Lystrosaurus; Dicynodontia	10	Lystrosaurus	Dicynodontia	Lystrosaurus murrayi	Lystrosaurus; Dicynodontia; Lystrosaurus murrayi	37	146
Lystrosaurus; Dicynodontia	10	Lystrosaurus	Dicynodontia	Lystrosaurus murrayi	Lystrosaurus; Dicynodontia; Lystrosaurus murrayi	37	146
Lystrosaurus; Dicynodontia	10	Lystrosaurus	Dicynodontia	Lystrosaurus murrayi	Lystrosaurus; Dicynodontia; Lystrosaurus murrayi	37	150.6
Lystrosaurus; Dicynodontia	10	Lystrosaurus	Dicynodontia	Lystrosaurus murrayi	Lystrosaurus; Dicynodontia; Lystrosaurus murrayi	37	159
Lystrosaurus; Dicynodontia	10	Lystrosaurus	Dicynodontia	Lystrosaurus murrayi	Lystrosaurus; Dicynodontia; Lystrosaurus murrayi	37	160
Lystrosaurus; Dicynodontia	10	Lystrosaurus	Dicynodontia	Lystrosaurus murrayi	Lystrosaurus; Dicynodontia; Lystrosaurus murrayi	37	171.64
Lystrosaurus; Dicynodontia	10	Lystrosaurus	Dicynodontia	Lystrosaurus murrayi	Lystrosaurus; Dicynodontia; Lystrosaurus murrayi	37	200
Lystrosaurus; Dicynodontia	10	Lystrosaurus	Dicynodontia	Lystrosaurus murrayi	Lystrosaurus; Dicynodontia; Lystrosaurus murrayi	37	213
Lystrosaurus; Dicynodontia	10	Lystrosaurus	Dicynodontia	Myosaurus gracilis	Lystrosaurus; Dicynodontia; Myosaurus gracilis	38	30.52
Lystrosaurus; Dicynodontia	10	Lystrosaurus	Dicynodontia	Myosaurus gracilis	Lystrosaurus; Dicynodontia; Myosaurus gracilis	38	34.57
Lystrosaurus; Dicynodontia	10	Lystrosaurus	Dicynodontia	Myosaurus gracilis	Lystrosaurus; Dicynodontia; Myosaurus gracilis	38	36.98
Lystrosaurus; Dicynodontia	10	Lystrosaurus	Dicynodontia	Myosaurus gracilis	Lystrosaurus; Dicynodontia; Myosaurus gracilis	38	37.41
Lystrosaurus; Dicynodontia	10	Lystrosaurus	Dicynodontia	Myosaurus gracilis	Lystrosaurus; Dicynodontia; Myosaurus gracilis	38	39.65
Lystrosaurus; Dicynodontia	10	Lystrosaurus	Dicynodontia	Myosaurus gracilis	Lystrosaurus; Dicynodontia; Myosaurus gracilis	38	46.22
Cynognathus; Dicynodontia	13	Cynognathus	Dicynodontia	Kannemeyeria simocephala	Cynognathus; Dicynodontia; Kannemeyeria simocephalus	46	156.83
Cynognathus; Dicynodontia	13	Cynognathus	Dicynodontia	Kannemeyeria simocephala	Cynognathus; Dicynodontia; Kannemeyeria simocephalus	46	280
Cynognathus; Dicynodontia	13	Cynognathus	Dicynodontia	Kannemeyeria simocephala	Cynognathus; Dicynodontia; Kannemeyeria simocephalus	46	280
Cynognathus; Dicynodontia	13	Cynognathus	Dicynodontia	Kannemeyeria simocephala	Cynognathus; Dicynodontia; Kannemeyeria simocephalus	46	328
Cynognathus; Dicynodontia	13	Cynognathus	Dicynodontia	Kannemeyeria simocephala	Cynognathus; Dicynodontia; Kannemeyeria simocephalus	46	340
Cynognathus; Dicynodontia	13	Cynognathus	Dicynodontia	Kannemeyeria simocephala	Cynognathus; Dicynodontia; Kannemeyeria simocephalus	46	350
Cynognathus; Dicynodontia	13	Cynognathus	Dicynodontia	Kannemeyeria simocephala	Cynognathus; Dicynodontia; Kannemeyeria simocephalus	46	360
Cynognathus; Dicynodontia	13	Cynognathus	Dicynodontia	Kannemeyeria simocephala	Cynognathus; Dicynodontia; Kannemeyeria simocephalus	46	369
Cynognathus; Dicynodontia	13	Cynognathus	Dicynodontia	Kannemeyeria simocephala	Cynognathus; Dicynodontia; Kannemeyeria simocephalus	46	388
Cynognathus; Dicynodontia	13	Cynognathus	Dicynodontia	Kannemeyeria simocephala	Cynognathus; Dicynodontia; Kannemeyeria simocephalus	46	423
Cynognathus; Dicynodontia	13	Cynognathus	Dicynodontia	Kannemeyeria simocephala	Cynognathus; Dicynodontia; Kannemeyeria simocephalus	46	490
Cynognathus; Dicynodontia	13	Cynognathus	Dicynodontia	Kannemeyeria simocephala	Cynognathus; Dicynodontia; Kannemeyeria simocephalus	46	500
Permian; Dicynodontia	16	Permian	Dicynodontia	Aulacephalodon bainii	Permian; Dicynodontia; Aulacephalodon bainii	52	134.17
Permian; Dicynodontia	16	Permian	Dicynodontia	Aulacephalodon bainii	Permian; Dicynodontia; Aulacephalodon bainii	52	195
Permian; Dicynodontia	16	Permian	Dicynodontia	Aulacephalodon bainii	Permian; Dicynodontia; Aulacephalodon bainii	52	205
Permian; Dicynodontia	16	Permian	Dicynodontia	Aulacephalodon bainii	Permian; Dicynodontia; Aulacephalodon bainii	52	215
Permian; Dicynodontia	16	Permian	Dicynodontia	Aulacephalodon bainii	Permian; Dicynodontia; Aulacephalodon bainii	52	220
Permian; Dicynodontia	16	Permian	Dicynodontia	Aulacephalodon bainii	Permian; Dicynodontia; Aulacephalodon bainii	52	240
Permian; Dicynodontia	16	Permian	Dicynodontia	Aulacephalodon bainii	Permian; Dicynodontia; Aulacephalodon bainii	52	250
Permian; Dicynodontia	16	Permian	Dicynodontia	Aulacephalodon bainii	Permian; Dicynodontia; Aulacephalodon bainii	52	255
Permian; Dicynodontia	16	Permian	Dicynodontia	Aulacephalodon bainii	Permian; Dicynodontia; Aulacephalodon bainii	52	260
Permian; Dicynodontia	16	Permian	Dicynodontia	Aulacephalodon bainii	Permian; Dicynodontia; Aulacephalodon bainii	52	260
Permian; Dicynodontia	16	Permian	Dicynodontia	Aulacephalodon bainii	Permian; Dicynodontia; Aulacephalodon bainii	52	280
Permian; Dicynodontia	16	Permian	Dicynodontia	Aulacephalodon bainii	Permian; Dicynodontia; Aulacephalodon bainii	52	285
Permian; Dicynodontia	16	Permian	Dicynodontia	Aulacephalodon bainii	Permian; Dicynodontia; Aulacephalodon bainii	52	300
Permian; Dicynodontia	16	Permian	Dicynodontia	Aulacephalodon bainii	Permian; Dicynodontia; Aulacephalodon bainii	52	305
Permian; Dicynodontia	16	Permian	Dicynodontia	Aulacephalodon bainii	Permian; Dicynodontia; Aulacephalodon bainii	52	310
Permian; Dicynodontia	16	Permian	Dicynodontia	Aulacephalodon bainii	Permian; Dicynodontia; Aulacephalodon bainii	52	343
Permian; Dicynodontia	16	Permian	Dicynodontia	Aulacephalodon bainii	Permian; Dicynodontia; Aulacephalodon bainii	52	345
Permian; Dicynodontia	16	Permian	Dicynodontia	Aulacephalodon bainii	Permian; Dicynodontia; Aulacephalodon bainii	52	350
Permian; Dicynodontia	16	Permian	Dicynodontia	Aulacephalodon bainii	Permian; Dicynodontia; Aulacephalodon bainii	52	370
Permian; Dicynodontia	16	Permian	Dicynodontia	Aulacephalodon bainii	Permian; Dicynodontia; Aulacephalodon bainii	52	385
Permian; Dicynodontia	16	Permian	Dicynodontia	Aulacephalodon bainii	Permian; Dicynodontia; Aulacephalodon bainii	52	390
Permian; Dicynodontia	16	Permian	Dicynodontia	Aulacephalodon bainii	Permian; Dicynodontia; Aulacephalodon bainii	52	415
Permian; Dicynodontia	16	Permian	Dicynodontia	Aulacephalodon bainii	Permian; Dicynodontia; Aulacephalodon bainii	52	415
Permian; Dicynodontia	16	Permian	Dicynodontia	Aulacephalodon bainii	Permian; Dicynodontia; Aulacephalodon bainii	52	418
Permian; Dicynodontia	16	Permian	Dicynodontia	Aulacephalodon bainii	Permian; Dicynodontia; Aulacephalodon bainii	52	435
Permian; Dicynodontia	16	Permian	Dicynodontia	Aulacephalodon bainii	Permian; Dicynodontia; Aulacephalodon bainii	52	455
Permian; Dicynodontia	16	Permian	Dicynodontia	Basilodon woodwardi	Permian; Dicynodontia; Basilodon woodwardi	53	144.4
Permian; Dicynodontia	16	Permian	Dicynodontia	Basilodon woodwardi	Permian; Dicynodontia; Basilodon woodwardi	53	156.91
Permian; Dicynodontia	16	Permian	Dicynodontia	Basilodon woodwardi	Permian; Dicynodontia; Basilodon woodwardi	53	165.73
Permian; Dicynodontia	16	Permian	Dicynodontia	Basilodon woodwardi	Permian; Dicynodontia; Basilodon woodwardi	53	176.97
Permian; Dicynodontia	16	Permian	Dicynodontia	Basilodon woodwardi	Permian; Dicynodontia; Basilodon woodwardi	53	200
Permian; Dicynodontia	16	Permian	Dicynodontia	Basilodon woodwardi	Permian; Dicynodontia; Basilodon woodwardi	53	205
Permian; Dicynodontia	16	Permian	Dicynodontia	Basilodon woodwardi	Permian; Dicynodontia; Basilodon woodwardi	53	206.85
Permian; Dicynodontia	16	Permian	Dicynodontia	Cistecephalus microrhinus	Permian; Dicynodontia; Cistecephalus microrhinus	54	40.08
Permian; Dicynodontia	16	Permian	Dicynodontia	Cistecephalus microrhinus	Permian; Dicynodontia; Cistecephalus microrhinus	54	43.49
Permian; Dicynodontia	16	Permian	Dicynodontia	Cistecephalus microrhinus	Permian; Dicynodontia; Cistecephalus microrhinus	54	43.74
Permian; Dicynodontia	16	Permian	Dicynodontia	Cistecephalus microrhinus	Permian; Dicynodontia; Cistecephalus microrhinus	54	47.22
Permian; Dicynodontia	16	Permian	Dicynodontia	Cistecephalus microrhinus	Permian; Dicynodontia; Cistecephalus microrhinus	54	49.7
Permian; Dicynodontia	16	Permian	Dicynodontia	Cistecephalus microrhinus	Permian; Dicynodontia; Cistecephalus microrhinus	54	50.38
Permian; Dicynodontia	16	Permian	Dicynodontia	Cistecephalus microrhinus	Permian; Dicynodontia; Cistecephalus microrhinus	54	51.22
Permian; Dicynodontia	16	Permian	Dicynodontia	Cistecephalus microrhinus	Permian; Dicynodontia; Cistecephalus microrhinus	54	56.24
Permian; Dicynodontia	16	Permian	Dicynodontia	Cistecephalus microrhinus	Permian; Dicynodontia; Cistecephalus microrhinus	54	56.83
Permian; Dicynodontia	16	Permian	Dicynodontia	Cistecephalus microrhinus	Permian; Dicynodontia; Cistecephalus microrhinus	54	57.34
Permian; Dicynodontia	16	Permian	Dicynodontia	Cistecephalus microrhinus	Permian; Dicynodontia; Cistecephalus microrhinus	54	60.05
Permian; Dicynodontia	16	Permian	Dicynodontia	Cistecephalus microrhinus	Permian; Dicynodontia; Cistecephalus microrhinus	54	63.83
Permian; Dicynodontia	16	Permian	Dicynodontia	Cistecephalus microrhinus	Permian; Dicynodontia; Cistecephalus microrhinus	54	65.87
Permian; Dicynodontia	16	Permian	Dicynodontia	Cistecephalus microrhinus	Permian; Dicynodontia; Cistecephalus microrhinus	54	73.27
Permian; Dicynodontia	16	Permian	Dicynodontia	Daptocephalus leoniceps	Permian; Dicynodontia; Daptocephalus leoniceps	55	70.35
Permian; Dicynodontia	16	Permian	Dicynodontia	Daptocephalus leoniceps	Permian; Dicynodontia; Daptocephalus leoniceps	55	114.2
Permian; Dicynodontia	16	Permian	Dicynodontia	Daptocephalus leoniceps	Permian; Dicynodontia; Daptocephalus leoniceps	55	121.7
Permian; Dicynodontia	16	Permian	Dicynodontia	Daptocephalus leoniceps	Permian; Dicynodontia; Daptocephalus leoniceps	55	129.06
Permian; Dicynodontia	16	Permian	Dicynodontia	Daptocephalus leoniceps	Permian; Dicynodontia; Daptocephalus leoniceps	55	133.61
Permian; Dicynodontia	16	Permian	Dicynodontia	Daptocephalus leoniceps	Permian; Dicynodontia; Daptocephalus leoniceps	55	149.94
Permian; Dicynodontia	16	Permian	Dicynodontia	Daptocephalus leoniceps	Permian; Dicynodontia; Daptocephalus leoniceps	55	243
Permian; Dicynodontia	16	Permian	Dicynodontia	Daptocephalus leoniceps	Permian; Dicynodontia; Daptocephalus leoniceps	55	270
Permian; Dicynodontia	16	Permian	Dicynodontia	Daptocephalus leoniceps	Permian; Dicynodontia; Daptocephalus leoniceps	55	300
Permian; Dicynodontia	16	Permian	Dicynodontia	Daptocephalus leoniceps	Permian; Dicynodontia; Daptocephalus leoniceps	55	300
Permian; Dicynodontia	16	Permian	Dicynodontia	Daptocephalus leoniceps	Permian; Dicynodontia; Daptocephalus leoniceps	55	325
Permian; Dicynodontia	16	Permian	Dicynodontia	Daptocephalus leoniceps	Permian; Dicynodontia; Daptocephalus leoniceps	55	370
Permian; Dicynodontia	16	Permian	Dicynodontia	Daptocephalus leoniceps	Permian; Dicynodontia; Daptocephalus leoniceps	55	370
Permian; Dicynodontia	16	Permian	Dicynodontia	Daptocephalus leoniceps	Permian; Dicynodontia; Daptocephalus leoniceps	55	385
Permian; Dicynodontia	16	Permian	Dicynodontia	Daptocephalus leoniceps	Permian; Dicynodontia; Daptocephalus leoniceps	55	390
Permian; Dicynodontia	16	Permian	Dicynodontia	Daptocephalus leoniceps	Permian; Dicynodontia; Daptocephalus leoniceps	55	396
Permian; Dicynodontia	16	Permian	Dicynodontia	Daptocephalus leoniceps	Permian; Dicynodontia; Daptocephalus leoniceps	55	420
Permian; Dicynodontia	16	Permian	Dicynodontia	Daptocephalus leoniceps	Permian; Dicynodontia; Daptocephalus leoniceps	55	425
Permian; Dicynodontia	16	Permian	Dicynodontia	Dicynodon lacerticeps	Permian; Dicynodontia; Dicynodon lacerticeps	56	82.64
Permian; Dicynodontia	16	Permian	Dicynodontia	Dicynodon lacerticeps	Permian; Dicynodontia; Dicynodon lacerticeps	56	88.89
Permian; Dicynodontia	16	Permian	Dicynodontia	Dicynodon lacerticeps	Permian; Dicynodontia; Dicynodon lacerticeps	56	93.9
Permian; Dicynodontia	16	Permian	Dicynodontia	Dicynodon lacerticeps	Permian; Dicynodontia; Dicynodon lacerticeps	56	97.63
Permian; Dicynodontia	16	Permian	Dicynodontia	Dicynodon lacerticeps	Permian; Dicynodontia; Dicynodon lacerticeps	56	105.07
Permian; Dicynodontia	16	Permian	Dicynodontia	Dicynodon lacerticeps	Permian; Dicynodontia; Dicynodon lacerticeps	56	106.23
Permian; Dicynodontia	16	Permian	Dicynodontia	Dicynodon lacerticeps	Permian; Dicynodontia; Dicynodon lacerticeps	56	106.97
Permian; Dicynodontia	16	Permian	Dicynodontia	Dicynodon lacerticeps	Permian; Dicynodontia; Dicynodon lacerticeps	56	109.13
Permian; Dicynodontia	16	Permian	Dicynodontia	Dicynodon lacerticeps	Permian; Dicynodontia; Dicynodon lacerticeps	56	130.84
Permian; Dicynodontia	16	Permian	Dicynodontia	Dicynodon lacerticeps	Permian; Dicynodontia; Dicynodon lacerticeps	56	140.04
Permian; Dicynodontia	16	Permian	Dicynodontia	Dicynodon lacerticeps	Permian; Dicynodontia; Dicynodon lacerticeps	56	140.09
Permian; Dicynodontia	16	Permian	Dicynodontia	Dicynodon lacerticeps	Permian; Dicynodontia; Dicynodon lacerticeps	56	142.89
Permian; Dicynodontia	16	Permian	Dicynodontia	Dicynodon lacerticeps	Permian; Dicynodontia; Dicynodon lacerticeps	56	144.03
Permian; Dicynodontia	16	Permian	Dicynodontia	Dicynodon lacerticeps	Permian; Dicynodontia; Dicynodon lacerticeps	56	153.98
Permian; Dicynodontia	16	Permian	Dicynodontia	Dicynodon lacerticeps	Permian; Dicynodontia; Dicynodon lacerticeps	56	172
Permian; Dicynodontia	16	Permian	Dicynodontia	Dicynodon lacerticeps	Permian; Dicynodontia; Dicynodon lacerticeps	56	180
Permian; Dicynodontia	16	Permian	Dicynodontia	Dicynodon lacerticeps	Permian; Dicynodontia; Dicynodon lacerticeps	56	182
Permian; Dicynodontia	16	Permian	Dicynodontia	Dicynodon lacerticeps	Permian; Dicynodontia; Dicynodon lacerticeps	56	185
Permian; Dicynodontia	16	Permian	Dicynodontia	Dicynodon lacerticeps	Permian; Dicynodontia; Dicynodon lacerticeps	56	190
Permian; Dicynodontia	16	Permian	Dicynodontia	Dicynodon lacerticeps	Permian; Dicynodontia; Dicynodon lacerticeps	56	190
Permian; Dicynodontia	16	Permian	Dicynodontia	Dicynodon lacerticeps	Permian; Dicynodontia; Dicynodon lacerticeps	56	215
Permian; Dicynodontia	16	Permian	Dicynodontia	Dicynodon lacerticeps	Permian; Dicynodontia; Dicynodon lacerticeps	56	220
Permian; Dicynodontia	16	Permian	Dicynodontia	Dicynodon lacerticeps	Permian; Dicynodontia; Dicynodon lacerticeps	56	230
Permian; Dicynodontia	16	Permian	Dicynodontia	Dicynodon lacerticeps	Permian; Dicynodontia; Dicynodon lacerticeps	56	235
Permian; Dicynodontia	16	Permian	Dicynodontia	Dicynodon lacerticeps	Permian; Dicynodontia; Dicynodon lacerticeps	56	255
Permian; Dicynodontia	16	Permian	Dicynodontia	Dicynodon lacerticeps	Permian; Dicynodontia; Dicynodon lacerticeps	56	270
Permian; Dicynodontia	16	Permian	Dicynodontia	Dicynodon lacerticeps	Permian; Dicynodontia; Dicynodon lacerticeps	56	291
Permian; Dicynodontia	16	Permian	Dicynodontia	Dicynodon lacerticeps	Permian; Dicynodontia; Dicynodon lacerticeps	56	320
Permian; Dicynodontia	16	Permian	Dicynodontia	Dicynodon lacerticeps	Permian; Dicynodontia; Dicynodon lacerticeps	56	420
Permian; Dicynodontia	16	Permian	Dicynodontia	Dicynodon lacerticeps	Permian; Dicynodontia; Dicynodon lacerticeps	56	490
Permian; Dicynodontia	16	Permian	Dicynodontia	Dicynodontoides recurvidens	Permian; Dicynodontia; Dicynodontoides recurvidens	57	84.47
Permian; Dicynodontia	16	Permian	Dicynodontia	Dicynodontoides recurvidens	Permian; Dicynodontia; Dicynodontoides recurvidens	57	87.6
Permian; Dicynodontia	16	Permian	Dicynodontia	Dicynodontoides recurvidens	Permian; Dicynodontia; Dicynodontoides recurvidens	57	94.63
Permian; Dicynodontia	16	Permian	Dicynodontia	Dicynodontoides recurvidens	Permian; Dicynodontia; Dicynodontoides recurvidens	57	95.69
Permian; Dicynodontia	16	Permian	Dicynodontia	Dicynodontoides recurvidens	Permian; Dicynodontia; Dicynodontoides recurvidens	57	97.11
Permian; Dicynodontia	16	Permian	Dicynodontia	Dicynodontoides recurvidens	Permian; Dicynodontia; Dicynodontoides recurvidens	57	100.84
Permian; Dicynodontia	16	Permian	Dicynodontia	Dicynodontoides recurvidens	Permian; Dicynodontia; Dicynodontoides recurvidens	57	102.56
Permian; Dicynodontia	16	Permian	Dicynodontia	Dicynodontoides recurvidens	Permian; Dicynodontia; Dicynodontoides recurvidens	57	104.46
Permian; Dicynodontia	16	Permian	Dicynodontia	Dicynodontoides recurvidens	Permian; Dicynodontia; Dicynodontoides recurvidens	57	110.53
Permian; Dicynodontia	16	Permian	Dicynodontia	Dicynodontoides recurvidens	Permian; Dicynodontia; Dicynodontoides recurvidens	57	114.09
Permian; Dicynodontia	16	Permian	Dicynodontia	Dicynodontoides recurvidens	Permian; Dicynodontia; Dicynodontoides recurvidens	57	114.61
Permian; Dicynodontia	16	Permian	Dicynodontia	Dicynodontoides recurvidens	Permian; Dicynodontia; Dicynodontoides recurvidens	57	115.56
Permian; Dicynodontia	16	Permian	Dicynodontia	Dicynodontoides recurvidens	Permian; Dicynodontia; Dicynodontoides recurvidens	57	119.21
Permian; Dicynodontia	16	Permian	Dicynodontia	Dicynodontoides recurvidens	Permian; Dicynodontia; Dicynodontoides recurvidens	57	122.21
Permian; Dicynodontia	16	Permian	Dicynodontia	Dicynodontoides recurvidens	Permian; Dicynodontia; Dicynodontoides recurvidens	57	123.85
Permian; Dicynodontia	16	Permian	Dicynodontia	Dicynodontoides recurvidens	Permian; Dicynodontia; Dicynodontoides recurvidens	57	131.49
Permian; Dicynodontia	16	Permian	Dicynodontia	Dicynodontoides recurvidens	Permian; Dicynodontia; Dicynodontoides recurvidens	57	169.01
Permian; Dicynodontia	16	Permian	Dicynodontia	Dicynodontoides recurvidens	Permian; Dicynodontia; Dicynodontoides recurvidens	57	195
Permian; Dicynodontia	16	Permian	Dicynodontia	Dicynodontoides recurvidens	Permian; Dicynodontia; Dicynodontoides recurvidens	57	240
Permian; Dicynodontia	16	Permian	Dicynodontia	Diictodon feliceps	Permian; Dicynodontia; Diictodon feliceps	58	28.1
Permian; Dicynodontia	16	Permian	Dicynodontia	Diictodon feliceps	Permian; Dicynodontia; Diictodon feliceps	58	43.36
Permian; Dicynodontia	16	Permian	Dicynodontia	Diictodon feliceps	Permian; Dicynodontia; Diictodon feliceps	58	46.75
Permian; Dicynodontia	16	Permian	Dicynodontia	Diictodon feliceps	Permian; Dicynodontia; Diictodon feliceps	58	55.21
Permian; Dicynodontia	16	Permian	Dicynodontia	Diictodon feliceps	Permian; Dicynodontia; Diictodon feliceps	58	56.17
Permian; Dicynodontia	16	Permian	Dicynodontia	Diictodon feliceps	Permian; Dicynodontia; Diictodon feliceps	58	60.47
Permian; Dicynodontia	16	Permian	Dicynodontia	Diictodon feliceps	Permian; Dicynodontia; Diictodon feliceps	58	61.27
Permian; Dicynodontia	16	Permian	Dicynodontia	Diictodon feliceps	Permian; Dicynodontia; Diictodon feliceps	58	63.21
Permian; Dicynodontia	16	Permian	Dicynodontia	Diictodon feliceps	Permian; Dicynodontia; Diictodon feliceps	58	63.83
Permian; Dicynodontia	16	Permian	Dicynodontia	Diictodon feliceps	Permian; Dicynodontia; Diictodon feliceps	58	64.96
Permian; Dicynodontia	16	Permian	Dicynodontia	Diictodon feliceps	Permian; Dicynodontia; Diictodon feliceps	58	66.67
Permian; Dicynodontia	16	Permian	Dicynodontia	Diictodon feliceps	Permian; Dicynodontia; Diictodon feliceps	58	67.37
Permian; Dicynodontia	16	Permian	Dicynodontia	Diictodon feliceps	Permian; Dicynodontia; Diictodon feliceps	58	70.31
Permian; Dicynodontia	16	Permian	Dicynodontia	Diictodon feliceps	Permian; Dicynodontia; Diictodon feliceps	58	70.73
Permian; Dicynodontia	16	Permian	Dicynodontia	Diictodon feliceps	Permian; Dicynodontia; Diictodon feliceps	58	70.96
Permian; Dicynodontia	16	Permian	Dicynodontia	Diictodon feliceps	Permian; Dicynodontia; Diictodon feliceps	58	71.75
Permian; Dicynodontia	16	Permian	Dicynodontia	Diictodon feliceps	Permian; Dicynodontia; Diictodon feliceps	58	72.11
Permian; Dicynodontia	16	Permian	Dicynodontia	Diictodon feliceps	Permian; Dicynodontia; Diictodon feliceps	58	72.33
Permian; Dicynodontia	16	Permian	Dicynodontia	Diictodon feliceps	Permian; Dicynodontia; Diictodon feliceps	58	72.51
Permian; Dicynodontia	16	Permian	Dicynodontia	Diictodon feliceps	Permian; Dicynodontia; Diictodon feliceps	58	72.82
Permian; Dicynodontia	16	Permian	Dicynodontia	Diictodon feliceps	Permian; Dicynodontia; Diictodon feliceps	58	72.97
Permian; Dicynodontia	16	Permian	Dicynodontia	Diictodon feliceps	Permian; Dicynodontia; Diictodon feliceps	58	74.19
Permian; Dicynodontia	16	Permian	Dicynodontia	Diictodon feliceps	Permian; Dicynodontia; Diictodon feliceps	58	74.36
Permian; Dicynodontia	16	Permian	Dicynodontia	Diictodon feliceps	Permian; Dicynodontia; Diictodon feliceps	58	74.63
Permian; Dicynodontia	16	Permian	Dicynodontia	Diictodon feliceps	Permian; Dicynodontia; Diictodon feliceps	58	76.88
Permian; Dicynodontia	16	Permian	Dicynodontia	Diictodon feliceps	Permian; Dicynodontia; Diictodon feliceps	58	76.93
Permian; Dicynodontia	16	Permian	Dicynodontia	Diictodon feliceps	Permian; Dicynodontia; Diictodon feliceps	58	78.93
Permian; Dicynodontia	16	Permian	Dicynodontia	Diictodon feliceps	Permian; Dicynodontia; Diictodon feliceps	58	79.36
Permian; Dicynodontia	16	Permian	Dicynodontia	Diictodon feliceps	Permian; Dicynodontia; Diictodon feliceps	58	79.64
Permian; Dicynodontia	16	Permian	Dicynodontia	Diictodon feliceps	Permian; Dicynodontia; Diictodon feliceps	58	80.44
Permian; Dicynodontia	16	Permian	Dicynodontia	Diictodon feliceps	Permian; Dicynodontia; Diictodon feliceps	58	80.62
Permian; Dicynodontia	16	Permian	Dicynodontia	Diictodon feliceps	Permian; Dicynodontia; Diictodon feliceps	58	80.82
Permian; Dicynodontia	16	Permian	Dicynodontia	Diictodon feliceps	Permian; Dicynodontia; Diictodon feliceps	58	81.09
Permian; Dicynodontia	16	Permian	Dicynodontia	Diictodon feliceps	Permian; Dicynodontia; Diictodon feliceps	58	81.86
Permian; Dicynodontia	16	Permian	Dicynodontia	Diictodon feliceps	Permian; Dicynodontia; Diictodon feliceps	58	82.46
Permian; Dicynodontia	16	Permian	Dicynodontia	Diictodon feliceps	Permian; Dicynodontia; Diictodon feliceps	58	82.55
Permian; Dicynodontia	16	Permian	Dicynodontia	Diictodon feliceps	Permian; Dicynodontia; Diictodon feliceps	58	83.08
Permian; Dicynodontia	16	Permian	Dicynodontia	Diictodon feliceps	Permian; Dicynodontia; Diictodon feliceps	58	83.11
Permian; Dicynodontia	16	Permian	Dicynodontia	Diictodon feliceps	Permian; Dicynodontia; Diictodon feliceps	58	84.22
Permian; Dicynodontia	16	Permian	Dicynodontia	Diictodon feliceps	Permian; Dicynodontia; Diictodon feliceps	58	84.79
Permian; Dicynodontia	16	Permian	Dicynodontia	Diictodon feliceps	Permian; Dicynodontia; Diictodon feliceps	58	84.93
Permian; Dicynodontia	16	Permian	Dicynodontia	Diictodon feliceps	Permian; Dicynodontia; Diictodon feliceps	58	85.55
Permian; Dicynodontia	16	Permian	Dicynodontia	Diictodon feliceps	Permian; Dicynodontia; Diictodon feliceps	58	85.85
Permian; Dicynodontia	16	Permian	Dicynodontia	Diictodon feliceps	Permian; Dicynodontia; Diictodon feliceps	58	86.64
Permian; Dicynodontia	16	Permian	Dicynodontia	Diictodon feliceps	Permian; Dicynodontia; Diictodon feliceps	58	87.34
Permian; Dicynodontia	16	Permian	Dicynodontia	Diictodon feliceps	Permian; Dicynodontia; Diictodon feliceps	58	88.33
Permian; Dicynodontia	16	Permian	Dicynodontia	Diictodon feliceps	Permian; Dicynodontia; Diictodon feliceps	58	89.05
Permian; Dicynodontia	16	Permian	Dicynodontia	Diictodon feliceps	Permian; Dicynodontia; Diictodon feliceps	58	89.14
Permian; Dicynodontia	16	Permian	Dicynodontia	Diictodon feliceps	Permian; Dicynodontia; Diictodon feliceps	58	89.27
Permian; Dicynodontia	16	Permian	Dicynodontia	Diictodon feliceps	Permian; Dicynodontia; Diictodon feliceps	58	89.39
Permian; Dicynodontia	16	Permian	Dicynodontia	Diictodon feliceps	Permian; Dicynodontia; Diictodon feliceps	58	89.91
Permian; Dicynodontia	16	Permian	Dicynodontia	Diictodon feliceps	Permian; Dicynodontia; Diictodon feliceps	58	90.06
Permian; Dicynodontia	16	Permian	Dicynodontia	Diictodon feliceps	Permian; Dicynodontia; Diictodon feliceps	58	90.38
Permian; Dicynodontia	16	Permian	Dicynodontia	Diictodon feliceps	Permian; Dicynodontia; Diictodon feliceps	58	90.74
Permian; Dicynodontia	16	Permian	Dicynodontia	Diictodon feliceps	Permian; Dicynodontia; Diictodon feliceps	58	90.94
Permian; Dicynodontia	16	Permian	Dicynodontia	Diictodon feliceps	Permian; Dicynodontia; Diictodon feliceps	58	91.76
Permian; Dicynodontia	16	Permian	Dicynodontia	Diictodon feliceps	Permian; Dicynodontia; Diictodon feliceps	58	92.06
Permian; Dicynodontia	16	Permian	Dicynodontia	Diictodon feliceps	Permian; Dicynodontia; Diictodon feliceps	58	93.26
Permian; Dicynodontia	16	Permian	Dicynodontia	Diictodon feliceps	Permian; Dicynodontia; Diictodon feliceps	58	93.43
Permian; Dicynodontia	16	Permian	Dicynodontia	Diictodon feliceps	Permian; Dicynodontia; Diictodon feliceps	58	93.56
Permian; Dicynodontia	16	Permian	Dicynodontia	Diictodon feliceps	Permian; Dicynodontia; Diictodon feliceps	58	94.12
Permian; Dicynodontia	16	Permian	Dicynodontia	Diictodon feliceps	Permian; Dicynodontia; Diictodon feliceps	58	95.35
Permian; Dicynodontia	16	Permian	Dicynodontia	Diictodon feliceps	Permian; Dicynodontia; Diictodon feliceps	58	95.58
Permian; Dicynodontia	16	Permian	Dicynodontia	Diictodon feliceps	Permian; Dicynodontia; Diictodon feliceps	58	96.31
Permian; Dicynodontia	16	Permian	Dicynodontia	Diictodon feliceps	Permian; Dicynodontia; Diictodon feliceps	58	96.43
Permian; Dicynodontia	16	Permian	Dicynodontia	Diictodon feliceps	Permian; Dicynodontia; Diictodon feliceps	58	96.46
Permian; Dicynodontia	16	Permian	Dicynodontia	Diictodon feliceps	Permian; Dicynodontia; Diictodon feliceps	58	98.66
Permian; Dicynodontia	16	Permian	Dicynodontia	Diictodon feliceps	Permian; Dicynodontia; Diictodon feliceps	58	99.46
Permian; Dicynodontia	16	Permian	Dicynodontia	Diictodon feliceps	Permian; Dicynodontia; Diictodon feliceps	58	99.5
Permian; Dicynodontia	16	Permian	Dicynodontia	Diictodon feliceps	Permian; Dicynodontia; Diictodon feliceps	58	99.59
Permian; Dicynodontia	16	Permian	Dicynodontia	Diictodon feliceps	Permian; Dicynodontia; Diictodon feliceps	58	99.93
Permian; Dicynodontia	16	Permian	Dicynodontia	Diictodon feliceps	Permian; Dicynodontia; Diictodon feliceps	58	101.61
Permian; Dicynodontia	16	Permian	Dicynodontia	Diictodon feliceps	Permian; Dicynodontia; Diictodon feliceps	58	102.35
Permian; Dicynodontia	16	Permian	Dicynodontia	Diictodon feliceps	Permian; Dicynodontia; Diictodon feliceps	58	102.95
Permian; Dicynodontia	16	Permian	Dicynodontia	Diictodon feliceps	Permian; Dicynodontia; Diictodon feliceps	58	102.95
Permian; Dicynodontia	16	Permian	Dicynodontia	Diictodon feliceps	Permian; Dicynodontia; Diictodon feliceps	58	105.11
Permian; Dicynodontia	16	Permian	Dicynodontia	Diictodon feliceps	Permian; Dicynodontia; Diictodon feliceps	58	106.08
Permian; Dicynodontia	16	Permian	Dicynodontia	Diictodon feliceps	Permian; Dicynodontia; Diictodon feliceps	58	106.12
Permian; Dicynodontia	16	Permian	Dicynodontia	Diictodon feliceps	Permian; Dicynodontia; Diictodon feliceps	58	106.32
Permian; Dicynodontia	16	Permian	Dicynodontia	Diictodon feliceps	Permian; Dicynodontia; Diictodon feliceps	58	106.8
Permian; Dicynodontia	16	Permian	Dicynodontia	Diictodon feliceps	Permian; Dicynodontia; Diictodon feliceps	58	108.07
Permian; Dicynodontia	16	Permian	Dicynodontia	Diictodon feliceps	Permian; Dicynodontia; Diictodon feliceps	58	110
Permian; Dicynodontia	16	Permian	Dicynodontia	Diictodon feliceps	Permian; Dicynodontia; Diictodon feliceps	58	114.33
Permian; Dicynodontia	16	Permian	Dicynodontia	Diictodon feliceps	Permian; Dicynodontia; Diictodon feliceps	58	115.31
Permian; Dicynodontia	16	Permian	Dicynodontia	Diictodon feliceps	Permian; Dicynodontia; Diictodon feliceps	58	117.06
Permian; Dicynodontia	16	Permian	Dicynodontia	Diictodon feliceps	Permian; Dicynodontia; Diictodon feliceps	58	119.14
Permian; Dicynodontia	16	Permian	Dicynodontia	Diictodon feliceps	Permian; Dicynodontia; Diictodon feliceps	58	119.75
Permian; Dicynodontia	16	Permian	Dicynodontia	Diictodon feliceps	Permian; Dicynodontia; Diictodon feliceps	58	123.22
Permian; Dicynodontia	16	Permian	Dicynodontia	Dinanomodon gilli	Permian; Dicynodontia; Dinanomodon gilli	59	93.19
Permian; Dicynodontia	16	Permian	Dicynodontia	Dinanomodon gilli	Permian; Dicynodontia; Dinanomodon gilli	59	248
Permian; Dicynodontia	16	Permian	Dicynodontia	Dinanomodon gilli	Permian; Dicynodontia; Dinanomodon gilli	59	365
Permian; Dicynodontia	16	Permian	Dicynodontia	Dinanomodon gilli	Permian; Dicynodontia; Dinanomodon gilli	59	380
Permian; Dicynodontia	16	Permian	Dicynodontia	Dinanomodon gilli	Permian; Dicynodontia; Dinanomodon gilli	59	410
Permian; Dicynodontia	16	Permian	Dicynodontia	Dinanomodon gilli	Permian; Dicynodontia; Dinanomodon gilli	59	413
Permian; Dicynodontia	16	Permian	Dicynodontia	Dinanomodon gilli	Permian; Dicynodontia; Dinanomodon gilli	59	520
Permian; Dicynodontia	16	Permian	Dicynodontia	Dinanomodon gilli	Permian; Dicynodontia; Dinanomodon gilli	59	540
Permian; Dicynodontia	16	Permian	Dicynodontia	Dinanomodon gilli	Permian; Dicynodontia; Dinanomodon gilli	59	550
Permian; Dicynodontia	16	Permian	Dicynodontia	Dinanomodon gilli	Permian; Dicynodontia; Dinanomodon gilli	59	591
Permian; Dicynodontia	16	Permian	Dicynodontia	Emydops arctatus	Permian; Dicynodontia; Emydops arctatus	60	30.6
Permian; Dicynodontia	16	Permian	Dicynodontia	Emydops arctatus	Permian; Dicynodontia; Emydops arctatus	60	30.8
Permian; Dicynodontia	16	Permian	Dicynodontia	Emydops arctatus	Permian; Dicynodontia; Emydops arctatus	60	35.91
Permian; Dicynodontia	16	Permian	Dicynodontia	Emydops arctatus	Permian; Dicynodontia; Emydops arctatus	60	35.97
Permian; Dicynodontia	16	Permian	Dicynodontia	Emydops arctatus	Permian; Dicynodontia; Emydops arctatus	60	36.13
Permian; Dicynodontia	16	Permian	Dicynodontia	Emydops arctatus	Permian; Dicynodontia; Emydops arctatus	60	36.21
Permian; Dicynodontia	16	Permian	Dicynodontia	Emydops arctatus	Permian; Dicynodontia; Emydops arctatus	60	38
Permian; Dicynodontia	16	Permian	Dicynodontia	Emydops arctatus	Permian; Dicynodontia; Emydops arctatus	60	41.48
Permian; Dicynodontia	16	Permian	Dicynodontia	Emydops arctatus	Permian; Dicynodontia; Emydops arctatus	60	42.13
Permian; Dicynodontia	16	Permian	Dicynodontia	Emydops arctatus	Permian; Dicynodontia; Emydops arctatus	60	42.55
Permian; Dicynodontia	16	Permian	Dicynodontia	Emydops arctatus	Permian; Dicynodontia; Emydops arctatus	60	43.43
Permian; Dicynodontia	16	Permian	Dicynodontia	Emydops arctatus	Permian; Dicynodontia; Emydops arctatus	60	45.67
Permian; Dicynodontia	16	Permian	Dicynodontia	Emydops arctatus	Permian; Dicynodontia; Emydops arctatus	60	46.25
Permian; Dicynodontia	16	Permian	Dicynodontia	Emydops arctatus	Permian; Dicynodontia; Emydops arctatus	60	46.74
Permian; Dicynodontia	16	Permian	Dicynodontia	Emydops arctatus	Permian; Dicynodontia; Emydops arctatus	60	47.38
Permian; Dicynodontia	16	Permian	Dicynodontia	Emydops arctatus	Permian; Dicynodontia; Emydops arctatus	60	47.6
Permian; Dicynodontia	16	Permian	Dicynodontia	Emydops arctatus	Permian; Dicynodontia; Emydops arctatus	60	48.44
Permian; Dicynodontia	16	Permian	Dicynodontia	Emydops arctatus	Permian; Dicynodontia; Emydops arctatus	60	49.17
Permian; Dicynodontia	16	Permian	Dicynodontia	Emydops arctatus	Permian; Dicynodontia; Emydops arctatus	60	49.35
Permian; Dicynodontia	16	Permian	Dicynodontia	Emydops arctatus	Permian; Dicynodontia; Emydops arctatus	60	49.88
Permian; Dicynodontia	16	Permian	Dicynodontia	Emydops arctatus	Permian; Dicynodontia; Emydops arctatus	60	51.8
Permian; Dicynodontia	16	Permian	Dicynodontia	Emydops arctatus	Permian; Dicynodontia; Emydops arctatus	60	51.96
Permian; Dicynodontia	16	Permian	Dicynodontia	Emydops arctatus	Permian; Dicynodontia; Emydops arctatus	60	52.13
Permian; Dicynodontia	16	Permian	Dicynodontia	Emydops arctatus	Permian; Dicynodontia; Emydops arctatus	60	52.43
Permian; Dicynodontia	16	Permian	Dicynodontia	Emydops arctatus	Permian; Dicynodontia; Emydops arctatus	60	52.54
Permian; Dicynodontia	16	Permian	Dicynodontia	Emydops arctatus	Permian; Dicynodontia; Emydops arctatus	60	53.04
Permian; Dicynodontia	16	Permian	Dicynodontia	Emydops arctatus	Permian; Dicynodontia; Emydops arctatus	60	55.23
Permian; Dicynodontia	16	Permian	Dicynodontia	Emydops arctatus	Permian; Dicynodontia; Emydops arctatus	60	56.31
Permian; Dicynodontia	16	Permian	Dicynodontia	Emydops arctatus	Permian; Dicynodontia; Emydops arctatus	60	56.63
Permian; Dicynodontia	16	Permian	Dicynodontia	Emydops arctatus	Permian; Dicynodontia; Emydops arctatus	60	58.36
Permian; Dicynodontia	16	Permian	Dicynodontia	Emydops arctatus	Permian; Dicynodontia; Emydops arctatus	60	59.97
Permian; Dicynodontia	16	Permian	Dicynodontia	Emydops arctatus	Permian; Dicynodontia; Emydops arctatus	60	61.17
Permian; Dicynodontia	16	Permian	Dicynodontia	Emydops arctatus	Permian; Dicynodontia; Emydops arctatus	60	62.89
Permian; Dicynodontia	16	Permian	Dicynodontia	Emydops arctatus	Permian; Dicynodontia; Emydops arctatus	60	66.17
Permian; Dicynodontia	16	Permian	Dicynodontia	Emydops arctatus	Permian; Dicynodontia; Emydops arctatus	60	66.82
Permian; Dicynodontia	16	Permian	Dicynodontia	Emydops arctatus	Permian; Dicynodontia; Emydops arctatus	60	72.5
Permian; Dicynodontia	16	Permian	Dicynodontia	Endothiodon bathystoma	Permian; Dicynodontia; Endothiodon bathystoma	61	195
Permian; Dicynodontia	16	Permian	Dicynodontia	Endothiodon bathystoma	Permian; Dicynodontia; Endothiodon bathystoma	61	280
Permian; Dicynodontia	16	Permian	Dicynodontia	Endothiodon bathystoma	Permian; Dicynodontia; Endothiodon bathystoma	61	280
Permian; Dicynodontia	16	Permian	Dicynodontia	Endothiodon bathystoma	Permian; Dicynodontia; Endothiodon bathystoma	61	280.5
Permian; Dicynodontia	16	Permian	Dicynodontia	Endothiodon bathystoma	Permian; Dicynodontia; Endothiodon bathystoma	61	300
Permian; Dicynodontia	16	Permian	Dicynodontia	Endothiodon bathystoma	Permian; Dicynodontia; Endothiodon bathystoma	61	330
Permian; Dicynodontia	16	Permian	Dicynodontia	Endothiodon bathystoma	Permian; Dicynodontia; Endothiodon bathystoma	61	350
Permian; Dicynodontia	16	Permian	Dicynodontia	Endothiodon bathystoma	Permian; Dicynodontia; Endothiodon bathystoma	61	430
Permian; Dicynodontia	16	Permian	Dicynodontia	Eodicynodon oosthuizeni	Permian; Dicynodontia; Eodicynodon oosthuizeni	62	56.72
Permian; Dicynodontia	16	Permian	Dicynodontia	Eodicynodon oosthuizeni	Permian; Dicynodontia; Eodicynodon oosthuizeni	62	70.25
Permian; Dicynodontia	16	Permian	Dicynodontia	Eodicynodon oosthuizeni	Permian; Dicynodontia; Eodicynodon oosthuizeni	62	71.56
Permian; Dicynodontia	16	Permian	Dicynodontia	Eodicynodon oosthuizeni	Permian; Dicynodontia; Eodicynodon oosthuizeni	62	76.78
Permian; Dicynodontia	16	Permian	Dicynodontia	Eodicynodon oosthuizeni	Permian; Dicynodontia; Eodicynodon oosthuizeni	62	77.25
Permian; Dicynodontia	16	Permian	Dicynodontia	Eodicynodon oosthuizeni	Permian; Dicynodontia; Eodicynodon oosthuizeni	62	77.87
Permian; Dicynodontia	16	Permian	Dicynodontia	Eodicynodon oosthuizeni	Permian; Dicynodontia; Eodicynodon oosthuizeni	62	78.57
Permian; Dicynodontia	16	Permian	Dicynodontia	Eodicynodon oosthuizeni	Permian; Dicynodontia; Eodicynodon oosthuizeni	62	79.53
Permian; Dicynodontia	16	Permian	Dicynodontia	Eodicynodon oosthuizeni	Permian; Dicynodontia; Eodicynodon oosthuizeni	62	79.57
Permian; Dicynodontia	16	Permian	Dicynodontia	Eodicynodon oosthuizeni	Permian; Dicynodontia; Eodicynodon oosthuizeni	62	81.15
Permian; Dicynodontia	16	Permian	Dicynodontia	Eodicynodon oosthuizeni	Permian; Dicynodontia; Eodicynodon oosthuizeni	62	83.7
Permian; Dicynodontia	16	Permian	Dicynodontia	Eodicynodon oosthuizeni	Permian; Dicynodontia; Eodicynodon oosthuizeni	62	85.38
Permian; Dicynodontia	16	Permian	Dicynodontia	Eodicynodon oosthuizeni	Permian; Dicynodontia; Eodicynodon oosthuizeni	62	89.77
Permian; Dicynodontia	16	Permian	Dicynodontia	Eodicynodon oosthuizeni	Permian; Dicynodontia; Eodicynodon oosthuizeni	62	95.75
Permian; Dicynodontia	16	Permian	Dicynodontia	Eodicynodon oosthuizeni	Permian; Dicynodontia; Eodicynodon oosthuizeni	62	101.46
Permian; Dicynodontia	16	Permian	Dicynodontia	Eosimops newtoni	Permian; Dicynodontia; Eosimops newtoni	63	90.85
Permian; Dicynodontia	16	Permian	Dicynodontia	Eosimops newtoni	Permian; Dicynodontia; Eosimops newtoni	63	93.36
Permian; Dicynodontia	16	Permian	Dicynodontia	Eosimops newtoni	Permian; Dicynodontia; Eosimops newtoni	63	101.29
Permian; Dicynodontia	16	Permian	Dicynodontia	Eosimops newtoni	Permian; Dicynodontia; Eosimops newtoni	63	101.8
Permian; Dicynodontia	16	Permian	Dicynodontia	Eosimops newtoni	Permian; Dicynodontia; Eosimops newtoni	63	107.53
Permian; Dicynodontia	16	Permian	Dicynodontia	Eosimops newtoni	Permian; Dicynodontia; Eosimops newtoni	63	113.21
Permian; Dicynodontia	16	Permian	Dicynodontia	Eosimops newtoni	Permian; Dicynodontia; Eosimops newtoni	63	116.36
Permian; Dicynodontia	16	Permian	Dicynodontia	Eosimops newtoni	Permian; Dicynodontia; Eosimops newtoni	63	128.63
Permian; Dicynodontia	16	Permian	Dicynodontia	Kitchinganomodon crassus	Permian; Dicynodontia; Kitchinganomodon crassus	64	340
Permian; Dicynodontia	16	Permian	Dicynodontia	Kitchinganomodon crassus	Permian; Dicynodontia; Kitchinganomodon crassus	64	375
Permian; Dicynodontia	16	Permian	Dicynodontia	Kitchinganomodon crassus	Permian; Dicynodontia; Kitchinganomodon crassus	64	400
Permian; Dicynodontia	16	Permian	Dicynodontia	Kitchinganomodon crassus	Permian; Dicynodontia; Kitchinganomodon crassus	64	425
Permian; Dicynodontia	16	Permian	Dicynodontia	Kitchinganomodon crassus	Permian; Dicynodontia; Kitchinganomodon crassus	64	470
Permian; Dicynodontia	16	Permian	Dicynodontia	Kitchinganomodon crassus	Permian; Dicynodontia; Kitchinganomodon crassus	64	560
Permian; Dicynodontia	16	Permian	Dicynodontia	Lystrosaurus curvatus	Permian; Dicynodontia; Lystrosaurus curvatus	65	80
Permian; Dicynodontia	16	Permian	Dicynodontia	Lystrosaurus curvatus	Permian; Dicynodontia; Lystrosaurus curvatus	65	81
Permian; Dicynodontia	16	Permian	Dicynodontia	Lystrosaurus curvatus	Permian; Dicynodontia; Lystrosaurus curvatus	65	91
Permian; Dicynodontia	16	Permian	Dicynodontia	Lystrosaurus curvatus	Permian; Dicynodontia; Lystrosaurus curvatus	65	98
Permian; Dicynodontia	16	Permian	Dicynodontia	Lystrosaurus curvatus	Permian; Dicynodontia; Lystrosaurus curvatus	65	102
Permian; Dicynodontia	16	Permian	Dicynodontia	Lystrosaurus curvatus	Permian; Dicynodontia; Lystrosaurus curvatus	65	111.79
Permian; Dicynodontia	16	Permian	Dicynodontia	Lystrosaurus curvatus	Permian; Dicynodontia; Lystrosaurus curvatus	65	115
Permian; Dicynodontia	16	Permian	Dicynodontia	Lystrosaurus curvatus	Permian; Dicynodontia; Lystrosaurus curvatus	65	117
Permian; Dicynodontia	16	Permian	Dicynodontia	Lystrosaurus curvatus	Permian; Dicynodontia; Lystrosaurus curvatus	65	119
Permian; Dicynodontia	16	Permian	Dicynodontia	Lystrosaurus curvatus	Permian; Dicynodontia; Lystrosaurus curvatus	65	119.42
Permian; Dicynodontia	16	Permian	Dicynodontia	Lystrosaurus curvatus	Permian; Dicynodontia; Lystrosaurus curvatus	65	120
Permian; Dicynodontia	16	Permian	Dicynodontia	Lystrosaurus curvatus	Permian; Dicynodontia; Lystrosaurus curvatus	65	128
Permian; Dicynodontia	16	Permian	Dicynodontia	Lystrosaurus curvatus	Permian; Dicynodontia; Lystrosaurus curvatus	65	130
Permian; Dicynodontia	16	Permian	Dicynodontia	Lystrosaurus curvatus	Permian; Dicynodontia; Lystrosaurus curvatus	65	134
Permian; Dicynodontia	16	Permian	Dicynodontia	Lystrosaurus curvatus	Permian; Dicynodontia; Lystrosaurus curvatus	65	142
Permian; Dicynodontia	16	Permian	Dicynodontia	Lystrosaurus curvatus	Permian; Dicynodontia; Lystrosaurus curvatus	65	146.8
Permian; Dicynodontia	16	Permian	Dicynodontia	Lystrosaurus curvatus	Permian; Dicynodontia; Lystrosaurus curvatus	65	153.5
Permian; Dicynodontia	16	Permian	Dicynodontia	Lystrosaurus curvatus	Permian; Dicynodontia; Lystrosaurus curvatus	65	174
Permian; Dicynodontia	16	Permian	Dicynodontia	Lystrosaurus curvatus	Permian; Dicynodontia; Lystrosaurus curvatus	65	180
Permian; Dicynodontia	16	Permian	Dicynodontia	Lystrosaurus curvatus	Permian; Dicynodontia; Lystrosaurus curvatus	65	185.5
Permian; Dicynodontia	16	Permian	Dicynodontia	Lystrosaurus curvatus	Permian; Dicynodontia; Lystrosaurus curvatus	65	188
Permian; Dicynodontia	16	Permian	Dicynodontia	Lystrosaurus curvatus	Permian; Dicynodontia; Lystrosaurus curvatus	65	197
Permian; Dicynodontia	16	Permian	Dicynodontia	Lystrosaurus curvatus	Permian; Dicynodontia; Lystrosaurus curvatus	65	206
Permian; Dicynodontia	16	Permian	Dicynodontia	Lystrosaurus curvatus	Permian; Dicynodontia; Lystrosaurus curvatus	65	218
Permian; Dicynodontia	16	Permian	Dicynodontia	Lystrosaurus curvatus	Permian; Dicynodontia; Lystrosaurus curvatus	65	228
Permian; Dicynodontia	16	Permian	Dicynodontia	Lystrosaurus curvatus	Permian; Dicynodontia; Lystrosaurus curvatus	65	246
Permian; Dicynodontia	16	Permian	Dicynodontia	Lystrosaurus maccaigi	Permian; Dicynodontia; Lystrosaurus maccaigi	66	70.4
Permian; Dicynodontia	16	Permian	Dicynodontia	Lystrosaurus maccaigi	Permian; Dicynodontia; Lystrosaurus maccaigi	66	102
Permian; Dicynodontia	16	Permian	Dicynodontia	Lystrosaurus maccaigi	Permian; Dicynodontia; Lystrosaurus maccaigi	66	147
Permian; Dicynodontia	16	Permian	Dicynodontia	Lystrosaurus maccaigi	Permian; Dicynodontia; Lystrosaurus maccaigi	66	151
Permian; Dicynodontia	16	Permian	Dicynodontia	Lystrosaurus maccaigi	Permian; Dicynodontia; Lystrosaurus maccaigi	66	160
Permian; Dicynodontia	16	Permian	Dicynodontia	Lystrosaurus maccaigi	Permian; Dicynodontia; Lystrosaurus maccaigi	66	165
Permian; Dicynodontia	16	Permian	Dicynodontia	Lystrosaurus maccaigi	Permian; Dicynodontia; Lystrosaurus maccaigi	66	174
Permian; Dicynodontia	16	Permian	Dicynodontia	Lystrosaurus maccaigi	Permian; Dicynodontia; Lystrosaurus maccaigi	66	176.3
Permian; Dicynodontia	16	Permian	Dicynodontia	Lystrosaurus maccaigi	Permian; Dicynodontia; Lystrosaurus maccaigi	66	185
Permian; Dicynodontia	16	Permian	Dicynodontia	Lystrosaurus maccaigi	Permian; Dicynodontia; Lystrosaurus maccaigi	66	190
Permian; Dicynodontia	16	Permian	Dicynodontia	Lystrosaurus maccaigi	Permian; Dicynodontia; Lystrosaurus maccaigi	66	190
Permian; Dicynodontia	16	Permian	Dicynodontia	Lystrosaurus maccaigi	Permian; Dicynodontia; Lystrosaurus maccaigi	66	190
Permian; Dicynodontia	16	Permian	Dicynodontia	Lystrosaurus maccaigi	Permian; Dicynodontia; Lystrosaurus maccaigi	66	195
Permian; Dicynodontia	16	Permian	Dicynodontia	Lystrosaurus maccaigi	Permian; Dicynodontia; Lystrosaurus maccaigi	66	207
Permian; Dicynodontia	16	Permian	Dicynodontia	Lystrosaurus maccaigi	Permian; Dicynodontia; Lystrosaurus maccaigi	66	215
Permian; Dicynodontia	16	Permian	Dicynodontia	Lystrosaurus maccaigi	Permian; Dicynodontia; Lystrosaurus maccaigi	66	216
Permian; Dicynodontia	16	Permian	Dicynodontia	Lystrosaurus maccaigi	Permian; Dicynodontia; Lystrosaurus maccaigi	66	220
Permian; Dicynodontia	16	Permian	Dicynodontia	Lystrosaurus maccaigi	Permian; Dicynodontia; Lystrosaurus maccaigi	66	221
Permian; Dicynodontia	16	Permian	Dicynodontia	Lystrosaurus maccaigi	Permian; Dicynodontia; Lystrosaurus maccaigi	66	225
Permian; Dicynodontia	16	Permian	Dicynodontia	Lystrosaurus maccaigi	Permian; Dicynodontia; Lystrosaurus maccaigi	66	230
Permian; Dicynodontia	16	Permian	Dicynodontia	Lystrosaurus maccaigi	Permian; Dicynodontia; Lystrosaurus maccaigi	66	230
Permian; Dicynodontia	16	Permian	Dicynodontia	Lystrosaurus maccaigi	Permian; Dicynodontia; Lystrosaurus maccaigi	66	270
Permian; Dicynodontia	16	Permian	Dicynodontia	Lystrosaurus maccaigi	Permian; Dicynodontia; Lystrosaurus maccaigi	66	275
Permian; Dicynodontia	16	Permian	Dicynodontia	Lystrosaurus maccaigi	Permian; Dicynodontia; Lystrosaurus maccaigi	66	300
Permian; Dicynodontia	16	Permian	Dicynodontia	Lystrosaurus maccaigi	Permian; Dicynodontia; Lystrosaurus maccaigi	66	310
Permian; Dicynodontia	16	Permian	Dicynodontia	Lystrosaurus maccaigi	Permian; Dicynodontia; Lystrosaurus maccaigi	66	315
Permian; Dicynodontia	16	Permian	Dicynodontia	Lystrosaurus maccaigi	Permian; Dicynodontia; Lystrosaurus maccaigi	66	319
Permian; Dicynodontia	16	Permian	Dicynodontia	Lystrosaurus maccaigi	Permian; Dicynodontia; Lystrosaurus maccaigi	66	345
Permian; Dicynodontia	16	Permian	Dicynodontia	Lystrosaurus maccaigi	Permian; Dicynodontia; Lystrosaurus maccaigi	66	389
Permian; Dicynodontia	16	Permian	Dicynodontia	Odontocyclops whaitsi	Permian; Dicynodontia; Odontocyclops whaitsi	67	300
Permian; Dicynodontia	16	Permian	Dicynodontia	Odontocyclops whaitsi	Permian; Dicynodontia; Odontocyclops whaitsi	67	300
Permian; Dicynodontia	16	Permian	Dicynodontia	Odontocyclops whaitsi	Permian; Dicynodontia; Odontocyclops whaitsi	67	340
Permian; Dicynodontia	16	Permian	Dicynodontia	Odontocyclops whaitsi	Permian; Dicynodontia; Odontocyclops whaitsi	67	385
Permian; Dicynodontia	16	Permian	Dicynodontia	Odontocyclops whaitsi	Permian; Dicynodontia; Odontocyclops whaitsi	67	395
Permian; Dicynodontia	16	Permian	Dicynodontia	Odontocyclops whaitsi	Permian; Dicynodontia; Odontocyclops whaitsi	67	430
Permian; Dicynodontia	16	Permian	Dicynodontia	Odontocyclops whaitsi	Permian; Dicynodontia; Odontocyclops whaitsi	67	455
Permian; Dicynodontia	16	Permian	Dicynodontia	Odontocyclops whaitsi	Permian; Dicynodontia; Odontocyclops whaitsi	67	465
Permian; Dicynodontia	16	Permian	Dicynodontia	Oudenodon bainii	Permian; Dicynodontia; Oudenodon bainii	68	91.22
Permian; Dicynodontia	16	Permian	Dicynodontia	Oudenodon bainii	Permian; Dicynodontia; Oudenodon bainii	68	95.12
Permian; Dicynodontia	16	Permian	Dicynodontia	Oudenodon bainii	Permian; Dicynodontia; Oudenodon bainii	68	96
Permian; Dicynodontia	16	Permian	Dicynodontia	Oudenodon bainii	Permian; Dicynodontia; Oudenodon bainii	68	96.44
Permian; Dicynodontia	16	Permian	Dicynodontia	Oudenodon bainii	Permian; Dicynodontia; Oudenodon bainii	68	114.32
Permian; Dicynodontia	16	Permian	Dicynodontia	Oudenodon bainii	Permian; Dicynodontia; Oudenodon bainii	68	118.64
Permian; Dicynodontia	16	Permian	Dicynodontia	Oudenodon bainii	Permian; Dicynodontia; Oudenodon bainii	68	119.29
Permian; Dicynodontia	16	Permian	Dicynodontia	Oudenodon bainii	Permian; Dicynodontia; Oudenodon bainii	68	119.55
Permian; Dicynodontia	16	Permian	Dicynodontia	Oudenodon bainii	Permian; Dicynodontia; Oudenodon bainii	68	126.05
Permian; Dicynodontia	16	Permian	Dicynodontia	Oudenodon bainii	Permian; Dicynodontia; Oudenodon bainii	68	132.52
Permian; Dicynodontia	16	Permian	Dicynodontia	Oudenodon bainii	Permian; Dicynodontia; Oudenodon bainii	68	134.21
Permian; Dicynodontia	16	Permian	Dicynodontia	Oudenodon bainii	Permian; Dicynodontia; Oudenodon bainii	68	136.71
Permian; Dicynodontia	16	Permian	Dicynodontia	Oudenodon bainii	Permian; Dicynodontia; Oudenodon bainii	68	136.73
Permian; Dicynodontia	16	Permian	Dicynodontia	Oudenodon bainii	Permian; Dicynodontia; Oudenodon bainii	68	139.03
Permian; Dicynodontia	16	Permian	Dicynodontia	Oudenodon bainii	Permian; Dicynodontia; Oudenodon bainii	68	139.35
Permian; Dicynodontia	16	Permian	Dicynodontia	Oudenodon bainii	Permian; Dicynodontia; Oudenodon bainii	68	139.51
Permian; Dicynodontia	16	Permian	Dicynodontia	Oudenodon bainii	Permian; Dicynodontia; Oudenodon bainii	68	142.4
Permian; Dicynodontia	16	Permian	Dicynodontia	Oudenodon bainii	Permian; Dicynodontia; Oudenodon bainii	68	147.5
Permian; Dicynodontia	16	Permian	Dicynodontia	Oudenodon bainii	Permian; Dicynodontia; Oudenodon bainii	68	149.7
Permian; Dicynodontia	16	Permian	Dicynodontia	Oudenodon bainii	Permian; Dicynodontia; Oudenodon bainii	68	150.4
Permian; Dicynodontia	16	Permian	Dicynodontia	Oudenodon bainii	Permian; Dicynodontia; Oudenodon bainii	68	151.41
Permian; Dicynodontia	16	Permian	Dicynodontia	Oudenodon bainii	Permian; Dicynodontia; Oudenodon bainii	68	153.18
Permian; Dicynodontia	16	Permian	Dicynodontia	Oudenodon bainii	Permian; Dicynodontia; Oudenodon bainii	68	154
Permian; Dicynodontia	16	Permian	Dicynodontia	Oudenodon bainii	Permian; Dicynodontia; Oudenodon bainii	68	154.37
Permian; Dicynodontia	16	Permian	Dicynodontia	Oudenodon bainii	Permian; Dicynodontia; Oudenodon bainii	68	158.79
Permian; Dicynodontia	16	Permian	Dicynodontia	Oudenodon bainii	Permian; Dicynodontia; Oudenodon bainii	68	160.15
Permian; Dicynodontia	16	Permian	Dicynodontia	Oudenodon bainii	Permian; Dicynodontia; Oudenodon bainii	68	161.53
Permian; Dicynodontia	16	Permian	Dicynodontia	Oudenodon bainii	Permian; Dicynodontia; Oudenodon bainii	68	163.03
Permian; Dicynodontia	16	Permian	Dicynodontia	Oudenodon bainii	Permian; Dicynodontia; Oudenodon bainii	68	164.83
Permian; Dicynodontia	16	Permian	Dicynodontia	Oudenodon bainii	Permian; Dicynodontia; Oudenodon bainii	68	165
Permian; Dicynodontia	16	Permian	Dicynodontia	Oudenodon bainii	Permian; Dicynodontia; Oudenodon bainii	68	168.26
Permian; Dicynodontia	16	Permian	Dicynodontia	Oudenodon bainii	Permian; Dicynodontia; Oudenodon bainii	68	172.3
Permian; Dicynodontia	16	Permian	Dicynodontia	Oudenodon bainii	Permian; Dicynodontia; Oudenodon bainii	68	177.26
Permian; Dicynodontia	16	Permian	Dicynodontia	Oudenodon bainii	Permian; Dicynodontia; Oudenodon bainii	68	177.71
Permian; Dicynodontia	16	Permian	Dicynodontia	Oudenodon bainii	Permian; Dicynodontia; Oudenodon bainii	68	179.03
Permian; Dicynodontia	16	Permian	Dicynodontia	Oudenodon bainii	Permian; Dicynodontia; Oudenodon bainii	68	180.34
Permian; Dicynodontia	16	Permian	Dicynodontia	Oudenodon bainii	Permian; Dicynodontia; Oudenodon bainii	68	181
Permian; Dicynodontia	16	Permian	Dicynodontia	Oudenodon bainii	Permian; Dicynodontia; Oudenodon bainii	68	182.06
Permian; Dicynodontia	16	Permian	Dicynodontia	Oudenodon bainii	Permian; Dicynodontia; Oudenodon bainii	68	184.8
Permian; Dicynodontia	16	Permian	Dicynodontia	Oudenodon bainii	Permian; Dicynodontia; Oudenodon bainii	68	190.79
Permian; Dicynodontia	16	Permian	Dicynodontia	Oudenodon bainii	Permian; Dicynodontia; Oudenodon bainii	68	191.3
Permian; Dicynodontia	16	Permian	Dicynodontia	Oudenodon bainii	Permian; Dicynodontia; Oudenodon bainii	68	191.7
Permian; Dicynodontia	16	Permian	Dicynodontia	Oudenodon bainii	Permian; Dicynodontia; Oudenodon bainii	68	194
Permian; Dicynodontia	16	Permian	Dicynodontia	Oudenodon bainii	Permian; Dicynodontia; Oudenodon bainii	68	196
Permian; Dicynodontia	16	Permian	Dicynodontia	Oudenodon bainii	Permian; Dicynodontia; Oudenodon bainii	68	198
Permian; Dicynodontia	16	Permian	Dicynodontia	Oudenodon bainii	Permian; Dicynodontia; Oudenodon bainii	68	205
Permian; Dicynodontia	16	Permian	Dicynodontia	Oudenodon bainii	Permian; Dicynodontia; Oudenodon bainii	68	205
Permian; Dicynodontia	16	Permian	Dicynodontia	Oudenodon bainii	Permian; Dicynodontia; Oudenodon bainii	68	205
Permian; Dicynodontia	16	Permian	Dicynodontia	Oudenodon bainii	Permian; Dicynodontia; Oudenodon bainii	68	206.15
Permian; Dicynodontia	16	Permian	Dicynodontia	Oudenodon bainii	Permian; Dicynodontia; Oudenodon bainii	68	206.37
Permian; Dicynodontia	16	Permian	Dicynodontia	Oudenodon bainii	Permian; Dicynodontia; Oudenodon bainii	68	207
Permian; Dicynodontia	16	Permian	Dicynodontia	Oudenodon bainii	Permian; Dicynodontia; Oudenodon bainii	68	215
Permian; Dicynodontia	16	Permian	Dicynodontia	Oudenodon bainii	Permian; Dicynodontia; Oudenodon bainii	68	219.85
Permian; Dicynodontia	16	Permian	Dicynodontia	Oudenodon bainii	Permian; Dicynodontia; Oudenodon bainii	68	220
Permian; Dicynodontia	16	Permian	Dicynodontia	Oudenodon bainii	Permian; Dicynodontia; Oudenodon bainii	68	220
Permian; Dicynodontia	16	Permian	Dicynodontia	Oudenodon bainii	Permian; Dicynodontia; Oudenodon bainii	68	220
Permian; Dicynodontia	16	Permian	Dicynodontia	Oudenodon bainii	Permian; Dicynodontia; Oudenodon bainii	68	230
Permian; Dicynodontia	16	Permian	Dicynodontia	Oudenodon bainii	Permian; Dicynodontia; Oudenodon bainii	68	230
Permian; Dicynodontia	16	Permian	Dicynodontia	Oudenodon bainii	Permian; Dicynodontia; Oudenodon bainii	68	230
Permian; Dicynodontia	16	Permian	Dicynodontia	Oudenodon bainii	Permian; Dicynodontia; Oudenodon bainii	68	232.72
Permian; Dicynodontia	16	Permian	Dicynodontia	Oudenodon bainii	Permian; Dicynodontia; Oudenodon bainii	68	234.75
Permian; Dicynodontia	16	Permian	Dicynodontia	Oudenodon bainii	Permian; Dicynodontia; Oudenodon bainii	68	240
Permian; Dicynodontia	16	Permian	Dicynodontia	Oudenodon bainii	Permian; Dicynodontia; Oudenodon bainii	68	242
Permian; Dicynodontia	16	Permian	Dicynodontia	Oudenodon bainii	Permian; Dicynodontia; Oudenodon bainii	68	245
Permian; Dicynodontia	16	Permian	Dicynodontia	Oudenodon bainii	Permian; Dicynodontia; Oudenodon bainii	68	260.4
Permian; Dicynodontia	16	Permian	Dicynodontia	Oudenodon bainii	Permian; Dicynodontia; Oudenodon bainii	68	263.12
Permian; Dicynodontia	16	Permian	Dicynodontia	Oudenodon bainii	Permian; Dicynodontia; Oudenodon bainii	68	270.56
Permian; Dicynodontia	16	Permian	Dicynodontia	Oudenodon bainii	Permian; Dicynodontia; Oudenodon bainii	68	275
Permian; Dicynodontia	16	Permian	Dicynodontia	Oudenodon bainii	Permian; Dicynodontia; Oudenodon bainii	68	300
Permian; Dicynodontia	16	Permian	Dicynodontia	Oudenodon bainii	Permian; Dicynodontia; Oudenodon bainii	68	300
Permian; Dicynodontia	16	Permian	Dicynodontia	Pelanomodon moschops	Permian; Dicynodontia; Pelanomodon moschops	69	112.62
Permian; Dicynodontia	16	Permian	Dicynodontia	Pelanomodon moschops	Permian; Dicynodontia; Pelanomodon moschops	69	127.09
Permian; Dicynodontia	16	Permian	Dicynodontia	Pelanomodon moschops	Permian; Dicynodontia; Pelanomodon moschops	69	131.77
Permian; Dicynodontia	16	Permian	Dicynodontia	Pelanomodon moschops	Permian; Dicynodontia; Pelanomodon moschops	69	178.37
Permian; Dicynodontia	16	Permian	Dicynodontia	Pelanomodon moschops	Permian; Dicynodontia; Pelanomodon moschops	69	190
Permian; Dicynodontia	16	Permian	Dicynodontia	Pelanomodon moschops	Permian; Dicynodontia; Pelanomodon moschops	69	205
Permian; Dicynodontia	16	Permian	Dicynodontia	Pelanomodon moschops	Permian; Dicynodontia; Pelanomodon moschops	69	210
Permian; Dicynodontia	16	Permian	Dicynodontia	Pelanomodon moschops	Permian; Dicynodontia; Pelanomodon moschops	69	215
Permian; Dicynodontia	16	Permian	Dicynodontia	Pelanomodon moschops	Permian; Dicynodontia; Pelanomodon moschops	69	215
Permian; Dicynodontia	16	Permian	Dicynodontia	Pelanomodon moschops	Permian; Dicynodontia; Pelanomodon moschops	69	240
Permian; Dicynodontia	16	Permian	Dicynodontia	Pelanomodon moschops	Permian; Dicynodontia; Pelanomodon moschops	69	250
Permian; Dicynodontia	16	Permian	Dicynodontia	Pelanomodon moschops	Permian; Dicynodontia; Pelanomodon moschops	69	315
Permian; Dicynodontia	16	Permian	Dicynodontia	Pristerodon mackayi	Permian; Dicynodontia; Pristerodon mackayi	70	48.34
Permian; Dicynodontia	16	Permian	Dicynodontia	Pristerodon mackayi	Permian; Dicynodontia; Pristerodon mackayi	70	51.45
Permian; Dicynodontia	16	Permian	Dicynodontia	Pristerodon mackayi	Permian; Dicynodontia; Pristerodon mackayi	70	51.55
Permian; Dicynodontia	16	Permian	Dicynodontia	Pristerodon mackayi	Permian; Dicynodontia; Pristerodon mackayi	70	55.49
Permian; Dicynodontia	16	Permian	Dicynodontia	Pristerodon mackayi	Permian; Dicynodontia; Pristerodon mackayi	70	55.92
Permian; Dicynodontia	16	Permian	Dicynodontia	Pristerodon mackayi	Permian; Dicynodontia; Pristerodon mackayi	70	56.98
Permian; Dicynodontia	16	Permian	Dicynodontia	Pristerodon mackayi	Permian; Dicynodontia; Pristerodon mackayi	70	60.14
Permian; Dicynodontia	16	Permian	Dicynodontia	Pristerodon mackayi	Permian; Dicynodontia; Pristerodon mackayi	70	61.89
Permian; Dicynodontia	16	Permian	Dicynodontia	Pristerodon mackayi	Permian; Dicynodontia; Pristerodon mackayi	70	62.92
Permian; Dicynodontia	16	Permian	Dicynodontia	Pristerodon mackayi	Permian; Dicynodontia; Pristerodon mackayi	70	62.92
Permian; Dicynodontia	16	Permian	Dicynodontia	Pristerodon mackayi	Permian; Dicynodontia; Pristerodon mackayi	70	65.14
Permian; Dicynodontia	16	Permian	Dicynodontia	Pristerodon mackayi	Permian; Dicynodontia; Pristerodon mackayi	70	66.64
Permian; Dicynodontia	16	Permian	Dicynodontia	Pristerodon mackayi	Permian; Dicynodontia; Pristerodon mackayi	70	67.77
Permian; Dicynodontia	16	Permian	Dicynodontia	Pristerodon mackayi	Permian; Dicynodontia; Pristerodon mackayi	70	67.93
Permian; Dicynodontia	16	Permian	Dicynodontia	Pristerodon mackayi	Permian; Dicynodontia; Pristerodon mackayi	70	69.71
Permian; Dicynodontia	16	Permian	Dicynodontia	Pristerodon mackayi	Permian; Dicynodontia; Pristerodon mackayi	70	71
Permian; Dicynodontia	16	Permian	Dicynodontia	Pristerodon mackayi	Permian; Dicynodontia; Pristerodon mackayi	70	71.91
Permian; Dicynodontia	16	Permian	Dicynodontia	Pristerodon mackayi	Permian; Dicynodontia; Pristerodon mackayi	70	71.97
Permian; Dicynodontia	16	Permian	Dicynodontia	Pristerodon mackayi	Permian; Dicynodontia; Pristerodon mackayi	70	75.2
Permian; Dicynodontia	16	Permian	Dicynodontia	Pristerodon mackayi	Permian; Dicynodontia; Pristerodon mackayi	70	75.81
Permian; Dicynodontia	16	Permian	Dicynodontia	Pristerodon mackayi	Permian; Dicynodontia; Pristerodon mackayi	70	77.48
Permian; Dicynodontia	16	Permian	Dicynodontia	Pristerodon mackayi	Permian; Dicynodontia; Pristerodon mackayi	70	80.42
Permian; Dicynodontia	16	Permian	Dicynodontia	Pristerodon mackayi	Permian; Dicynodontia; Pristerodon mackayi	70	82.64
Permian; Dicynodontia	16	Permian	Dicynodontia	Pristerodon mackayi	Permian; Dicynodontia; Pristerodon mackayi	70	85.01
Permian; Dicynodontia	16	Permian	Dicynodontia	Pristerodon mackayi	Permian; Dicynodontia; Pristerodon mackayi	70	85.55
Permian; Dicynodontia	16	Permian	Dicynodontia	Pristerodon mackayi	Permian; Dicynodontia; Pristerodon mackayi	70	99.09
Permian; Dicynodontia	16	Permian	Dicynodontia	Pristerodon mackayi	Permian; Dicynodontia; Pristerodon mackayi	70	100.82
Permian; Dicynodontia	16	Permian	Dicynodontia	Rhachiocephalus magnus	Permian; Dicynodontia; Rhachiocephalus magnus	71	310
Permian; Dicynodontia	16	Permian	Dicynodontia	Rhachiocephalus magnus	Permian; Dicynodontia; Rhachiocephalus magnus	71	320
Permian; Dicynodontia	16	Permian	Dicynodontia	Rhachiocephalus magnus	Permian; Dicynodontia; Rhachiocephalus magnus	71	330
Permian; Dicynodontia	16	Permian	Dicynodontia	Rhachiocephalus magnus	Permian; Dicynodontia; Rhachiocephalus magnus	71	345
Permian; Dicynodontia	16	Permian	Dicynodontia	Rhachiocephalus magnus	Permian; Dicynodontia; Rhachiocephalus magnus	71	355
Permian; Dicynodontia	16	Permian	Dicynodontia	Rhachiocephalus magnus	Permian; Dicynodontia; Rhachiocephalus magnus	71	364
Permian; Dicynodontia	16	Permian	Dicynodontia	Rhachiocephalus magnus	Permian; Dicynodontia; Rhachiocephalus magnus	71	375
Permian; Dicynodontia	16	Permian	Dicynodontia	Rhachiocephalus magnus	Permian; Dicynodontia; Rhachiocephalus magnus	71	400
Permian; Dicynodontia	16	Permian	Dicynodontia	Rhachiocephalus magnus	Permian; Dicynodontia; Rhachiocephalus magnus	71	418
Permian; Dicynodontia	16	Permian	Dicynodontia	Rhachiocephalus magnus	Permian; Dicynodontia; Rhachiocephalus magnus	71	425
Permian; Dicynodontia	16	Permian	Dicynodontia	Rhachiocephalus magnus	Permian; Dicynodontia; Rhachiocephalus magnus	71	435
Permian; Dicynodontia	16	Permian	Dicynodontia	Rhachiocephalus magnus	Permian; Dicynodontia; Rhachiocephalus magnus	71	440
Permian; Dicynodontia	16	Permian	Dicynodontia	Rhachiocephalus magnus	Permian; Dicynodontia; Rhachiocephalus magnus	71	441
Permian; Dicynodontia	16	Permian	Dicynodontia	Rhachiocephalus magnus	Permian; Dicynodontia; Rhachiocephalus magnus	71	455
Permian; Dicynodontia	16	Permian	Dicynodontia	Rhachiocephalus magnus	Permian; Dicynodontia; Rhachiocephalus magnus	71	495
Permian; Dicynodontia	16	Permian	Dicynodontia	Rhachiocephalus magnus	Permian; Dicynodontia; Rhachiocephalus magnus	71	505
Permian; Dicynodontia	16	Permian	Dicynodontia	Robertia broomiana	Permian; Dicynodontia; Robertia broomiana	72	72.21
Permian; Dicynodontia	16	Permian	Dicynodontia	Robertia broomiana	Permian; Dicynodontia; Robertia broomiana	72	72.36
Permian; Dicynodontia	16	Permian	Dicynodontia	Robertia broomiana	Permian; Dicynodontia; Robertia broomiana	72	75.08
Permian; Dicynodontia	16	Permian	Dicynodontia	Robertia broomiana	Permian; Dicynodontia; Robertia broomiana	72	78.09
Permian; Dicynodontia	16	Permian	Dicynodontia	Robertia broomiana	Permian; Dicynodontia; Robertia broomiana	72	81
Permian; Dicynodontia	16	Permian	Dicynodontia	Robertia broomiana	Permian; Dicynodontia; Robertia broomiana	72	84.41
Permian; Dicynodontia	16	Permian	Dicynodontia	Robertia broomiana	Permian; Dicynodontia; Robertia broomiana	72	84.62
Permian; Dicynodontia	16	Permian	Dicynodontia	Robertia broomiana	Permian; Dicynodontia; Robertia broomiana	72	88.56
Permian; Dicynodontia	16	Permian	Dicynodontia	Robertia broomiana	Permian; Dicynodontia; Robertia broomiana	72	90.13
Permian; Dicynodontia	16	Permian	Dicynodontia	Robertia broomiana	Permian; Dicynodontia; Robertia broomiana	72	90.81
Permian; Dicynodontia	16	Permian	Dicynodontia	Robertia broomiana	Permian; Dicynodontia; Robertia broomiana	72	91.01
Permian; Dicynodontia	16	Permian	Dicynodontia	Robertia broomiana	Permian; Dicynodontia; Robertia broomiana	72	91.72
Permian; Dicynodontia	16	Permian	Dicynodontia	Robertia broomiana	Permian; Dicynodontia; Robertia broomiana	72	92.74
Permian; Dicynodontia	16	Permian	Dicynodontia	Robertia broomiana	Permian; Dicynodontia; Robertia broomiana	72	93.76
Permian; Dicynodontia	16	Permian	Dicynodontia	Robertia broomiana	Permian; Dicynodontia; Robertia broomiana	72	94.14
Permian; Dicynodontia	16	Permian	Dicynodontia	Robertia broomiana	Permian; Dicynodontia; Robertia broomiana	72	99.54
Permian; Dicynodontia	16	Permian	Dicynodontia	Robertia broomiana	Permian; Dicynodontia; Robertia broomiana	72	102.11
Permian; Dicynodontia	16	Permian	Dicynodontia	Robertia broomiana	Permian; Dicynodontia; Robertia broomiana	72	103.34
Permian; Dicynodontia	16	Permian	Dicynodontia	Robertia broomiana	Permian; Dicynodontia; Robertia broomiana	72	123.24
Permian; Dicynodontia	16	Permian	Dicynodontia	Tropidostoma microtrema	Permian; Dicynodontia; Tropidostoma microtrema	73	93.91
Permian; Dicynodontia	16	Permian	Dicynodontia	Tropidostoma microtrema	Permian; Dicynodontia; Tropidostoma microtrema	73	104.74
Permian; Dicynodontia	16	Permian	Dicynodontia	Tropidostoma microtrema	Permian; Dicynodontia; Tropidostoma microtrema	73	115.58
Permian; Dicynodontia	16	Permian	Dicynodontia	Tropidostoma microtrema	Permian; Dicynodontia; Tropidostoma microtrema	73	115.66
Permian; Dicynodontia	16	Permian	Dicynodontia	Tropidostoma microtrema	Permian; Dicynodontia; Tropidostoma microtrema	73	123.11
Permian; Dicynodontia	16	Permian	Dicynodontia	Tropidostoma microtrema	Permian; Dicynodontia; Tropidostoma microtrema	73	123.43
Permian; Dicynodontia	16	Permian	Dicynodontia	Tropidostoma microtrema	Permian; Dicynodontia; Tropidostoma microtrema	73	126.85
Permian; Dicynodontia	16	Permian	Dicynodontia	Tropidostoma microtrema	Permian; Dicynodontia; Tropidostoma microtrema	73	129.3
Permian; Dicynodontia	16	Permian	Dicynodontia	Tropidostoma microtrema	Permian; Dicynodontia; Tropidostoma microtrema	73	131.55
Permian; Dicynodontia	16	Permian	Dicynodontia	Tropidostoma microtrema	Permian; Dicynodontia; Tropidostoma microtrema	73	135.76
Permian; Dicynodontia	16	Permian	Dicynodontia	Tropidostoma microtrema	Permian; Dicynodontia; Tropidostoma microtrema	73	151.78
Permian; Dicynodontia	16	Permian	Dicynodontia	Tropidostoma microtrema	Permian; Dicynodontia; Tropidostoma microtrema	73	156.01
Permian; Dicynodontia	16	Permian	Dicynodontia	Tropidostoma microtrema	Permian; Dicynodontia; Tropidostoma microtrema	73	164.58
Permian; Dicynodontia	16	Permian	Dicynodontia	Tropidostoma microtrema	Permian; Dicynodontia; Tropidostoma microtrema	73	168.45
Permian; Dicynodontia	16	Permian	Dicynodontia	Tropidostoma microtrema	Permian; Dicynodontia; Tropidostoma microtrema	73	175.15
Permian; Dicynodontia	16	Permian	Dicynodontia	Tropidostoma microtrema	Permian; Dicynodontia; Tropidostoma microtrema	73	175.15
Permian; Dicynodontia	16	Permian	Dicynodontia	Tropidostoma microtrema	Permian; Dicynodontia; Tropidostoma microtrema	73	177.6
Permian; Dicynodontia	16	Permian	Dicynodontia	Tropidostoma microtrema	Permian; Dicynodontia; Tropidostoma microtrema	73	197
Permian; Dicynodontia	16	Permian	Dicynodontia	Tropidostoma microtrema	Permian; Dicynodontia; Tropidostoma microtrema	73	202
Permian; Dicynodontia	16	Permian	Dicynodontia	Tropidostoma microtrema	Permian; Dicynodontia; Tropidostoma microtrema	73	204
Permian; Dicynodontia	16	Permian	Dicynodontia	Tropidostoma microtrema	Permian; Dicynodontia; Tropidostoma microtrema	73	215
Permian; Dicynodontia	16	Permian	Dicynodontia	Tropidostoma microtrema	Permian; Dicynodontia; Tropidostoma microtrema	73	220
Permian; Dicynodontia	16	Permian	Dicynodontia	Tropidostoma microtrema	Permian; Dicynodontia; Tropidostoma microtrema	73	227
Permian; Dicynodontia	16	Permian	Dicynodontia	Tropidostoma microtrema	Permian; Dicynodontia; Tropidostoma microtrema	73	230
Permian; Dicynodontia	16	Permian	Dicynodontia	Tropidostoma microtrema	Permian; Dicynodontia; Tropidostoma microtrema	73	245
Triassic; Dicynodontia	19	Triassic	Dicynodontia	Kannemeyeria simocephala	Triassic; Dicynodontia; Kannemeyeria simocephalus	83	156.83
Triassic; Dicynodontia	19	Triassic	Dicynodontia	Kannemeyeria simocephala	Triassic; Dicynodontia; Kannemeyeria simocephalus	83	280
Triassic; Dicynodontia	19	Triassic	Dicynodontia	Kannemeyeria simocephala	Triassic; Dicynodontia; Kannemeyeria simocephalus	83	280
Triassic; Dicynodontia	19	Triassic	Dicynodontia	Kannemeyeria simocephala	Triassic; Dicynodontia; Kannemeyeria simocephalus	83	328
Triassic; Dicynodontia	19	Triassic	Dicynodontia	Kannemeyeria simocephala	Triassic; Dicynodontia; Kannemeyeria simocephalus	83	340
Triassic; Dicynodontia	19	Triassic	Dicynodontia	Kannemeyeria simocephala	Triassic; Dicynodontia; Kannemeyeria simocephalus	83	350
Triassic; Dicynodontia	19	Triassic	Dicynodontia	Kannemeyeria simocephala	Triassic; Dicynodontia; Kannemeyeria simocephalus	83	360
Triassic; Dicynodontia	19	Triassic	Dicynodontia	Kannemeyeria simocephala	Triassic; Dicynodontia; Kannemeyeria simocephalus	83	369
Triassic; Dicynodontia	19	Triassic	Dicynodontia	Kannemeyeria simocephala	Triassic; Dicynodontia; Kannemeyeria simocephalus	83	388
Triassic; Dicynodontia	19	Triassic	Dicynodontia	Kannemeyeria simocephala	Triassic; Dicynodontia; Kannemeyeria simocephalus	83	423
Triassic; Dicynodontia	19	Triassic	Dicynodontia	Kannemeyeria simocephala	Triassic; Dicynodontia; Kannemeyeria simocephalus	83	490
Triassic; Dicynodontia	19	Triassic	Dicynodontia	Kannemeyeria simocephala	Triassic; Dicynodontia; Kannemeyeria simocephalus	83	500
Triassic; Dicynodontia	19	Triassic	Dicynodontia	Lystrosaurus	Triassic; Dicynodontia; Lystrosaurus	84	102
Triassic; Dicynodontia	19	Triassic	Dicynodontia	Lystrosaurus	Triassic; Dicynodontia; Lystrosaurus	84	130.61
Triassic; Dicynodontia	19	Triassic	Dicynodontia	Lystrosaurus	Triassic; Dicynodontia; Lystrosaurus	84	135.03
Triassic; Dicynodontia	19	Triassic	Dicynodontia	Lystrosaurus	Triassic; Dicynodontia; Lystrosaurus	84	159.13
Triassic; Dicynodontia	19	Triassic	Dicynodontia	Lystrosaurus	Triassic; Dicynodontia; Lystrosaurus	84	170
Triassic; Dicynodontia	19	Triassic	Dicynodontia	Lystrosaurus	Triassic; Dicynodontia; Lystrosaurus	84	310
Triassic; Dicynodontia	19	Triassic	Dicynodontia	Lystrosaurus curvatus	Triassic; Dicynodontia; Lystrosaurus curvatus	85	74.5
Triassic; Dicynodontia	19	Triassic	Dicynodontia	Lystrosaurus curvatus	Triassic; Dicynodontia; Lystrosaurus curvatus	85	81.23
Triassic; Dicynodontia	19	Triassic	Dicynodontia	Lystrosaurus declivis	Triassic; Dicynodontia; Lystrosaurus declivis	86	59.44
Triassic; Dicynodontia	19	Triassic	Dicynodontia	Lystrosaurus declivis	Triassic; Dicynodontia; Lystrosaurus declivis	86	60.52
Triassic; Dicynodontia	19	Triassic	Dicynodontia	Lystrosaurus declivis	Triassic; Dicynodontia; Lystrosaurus declivis	86	68
Triassic; Dicynodontia	19	Triassic	Dicynodontia	Lystrosaurus declivis	Triassic; Dicynodontia; Lystrosaurus declivis	86	72.4
Triassic; Dicynodontia	19	Triassic	Dicynodontia	Lystrosaurus declivis	Triassic; Dicynodontia; Lystrosaurus declivis	86	80
Triassic; Dicynodontia	19	Triassic	Dicynodontia	Lystrosaurus declivis	Triassic; Dicynodontia; Lystrosaurus declivis	86	80.01
Triassic; Dicynodontia	19	Triassic	Dicynodontia	Lystrosaurus declivis	Triassic; Dicynodontia; Lystrosaurus declivis	86	80.92
Triassic; Dicynodontia	19	Triassic	Dicynodontia	Lystrosaurus declivis	Triassic; Dicynodontia; Lystrosaurus declivis	86	83
Triassic; Dicynodontia	19	Triassic	Dicynodontia	Lystrosaurus declivis	Triassic; Dicynodontia; Lystrosaurus declivis	86	84.21
Triassic; Dicynodontia	19	Triassic	Dicynodontia	Lystrosaurus declivis	Triassic; Dicynodontia; Lystrosaurus declivis	86	88.84
Triassic; Dicynodontia	19	Triassic	Dicynodontia	Lystrosaurus declivis	Triassic; Dicynodontia; Lystrosaurus declivis	86	90.72
Triassic; Dicynodontia	19	Triassic	Dicynodontia	Lystrosaurus declivis	Triassic; Dicynodontia; Lystrosaurus declivis	86	91
Triassic; Dicynodontia	19	Triassic	Dicynodontia	Lystrosaurus declivis	Triassic; Dicynodontia; Lystrosaurus declivis	86	92.32
Triassic; Dicynodontia	19	Triassic	Dicynodontia	Lystrosaurus declivis	Triassic; Dicynodontia; Lystrosaurus declivis	86	93.66
Triassic; Dicynodontia	19	Triassic	Dicynodontia	Lystrosaurus declivis	Triassic; Dicynodontia; Lystrosaurus declivis	86	95
Triassic; Dicynodontia	19	Triassic	Dicynodontia	Lystrosaurus declivis	Triassic; Dicynodontia; Lystrosaurus declivis	86	95.53
Triassic; Dicynodontia	19	Triassic	Dicynodontia	Lystrosaurus declivis	Triassic; Dicynodontia; Lystrosaurus declivis	86	96
Triassic; Dicynodontia	19	Triassic	Dicynodontia	Lystrosaurus declivis	Triassic; Dicynodontia; Lystrosaurus declivis	86	97.49
Triassic; Dicynodontia	19	Triassic	Dicynodontia	Lystrosaurus declivis	Triassic; Dicynodontia; Lystrosaurus declivis	86	98.18
Triassic; Dicynodontia	19	Triassic	Dicynodontia	Lystrosaurus declivis	Triassic; Dicynodontia; Lystrosaurus declivis	86	98.49
Triassic; Dicynodontia	19	Triassic	Dicynodontia	Lystrosaurus declivis	Triassic; Dicynodontia; Lystrosaurus declivis	86	99
Triassic; Dicynodontia	19	Triassic	Dicynodontia	Lystrosaurus declivis	Triassic; Dicynodontia; Lystrosaurus declivis	86	99.19
Triassic; Dicynodontia	19	Triassic	Dicynodontia	Lystrosaurus declivis	Triassic; Dicynodontia; Lystrosaurus declivis	86	99.49
Triassic; Dicynodontia	19	Triassic	Dicynodontia	Lystrosaurus declivis	Triassic; Dicynodontia; Lystrosaurus declivis	86	101
Triassic; Dicynodontia	19	Triassic	Dicynodontia	Lystrosaurus declivis	Triassic; Dicynodontia; Lystrosaurus declivis	86	101.26
Triassic; Dicynodontia	19	Triassic	Dicynodontia	Lystrosaurus declivis	Triassic; Dicynodontia; Lystrosaurus declivis	86	101.36
Triassic; Dicynodontia	19	Triassic	Dicynodontia	Lystrosaurus declivis	Triassic; Dicynodontia; Lystrosaurus declivis	86	102.2
Triassic; Dicynodontia	19	Triassic	Dicynodontia	Lystrosaurus declivis	Triassic; Dicynodontia; Lystrosaurus declivis	86	102.72
Triassic; Dicynodontia	19	Triassic	Dicynodontia	Lystrosaurus declivis	Triassic; Dicynodontia; Lystrosaurus declivis	86	102.74
Triassic; Dicynodontia	19	Triassic	Dicynodontia	Lystrosaurus declivis	Triassic; Dicynodontia; Lystrosaurus declivis	86	103.05
Triassic; Dicynodontia	19	Triassic	Dicynodontia	Lystrosaurus declivis	Triassic; Dicynodontia; Lystrosaurus declivis	86	104.6
Triassic; Dicynodontia	19	Triassic	Dicynodontia	Lystrosaurus declivis	Triassic; Dicynodontia; Lystrosaurus declivis	86	104.73
Triassic; Dicynodontia	19	Triassic	Dicynodontia	Lystrosaurus declivis	Triassic; Dicynodontia; Lystrosaurus declivis	86	105
Triassic; Dicynodontia	19	Triassic	Dicynodontia	Lystrosaurus declivis	Triassic; Dicynodontia; Lystrosaurus declivis	86	105.37
Triassic; Dicynodontia	19	Triassic	Dicynodontia	Lystrosaurus declivis	Triassic; Dicynodontia; Lystrosaurus declivis	86	105.89
Triassic; Dicynodontia	19	Triassic	Dicynodontia	Lystrosaurus declivis	Triassic; Dicynodontia; Lystrosaurus declivis	86	105.97
Triassic; Dicynodontia	19	Triassic	Dicynodontia	Lystrosaurus declivis	Triassic; Dicynodontia; Lystrosaurus declivis	86	106.73
Triassic; Dicynodontia	19	Triassic	Dicynodontia	Lystrosaurus declivis	Triassic; Dicynodontia; Lystrosaurus declivis	86	107
Triassic; Dicynodontia	19	Triassic	Dicynodontia	Lystrosaurus declivis	Triassic; Dicynodontia; Lystrosaurus declivis	86	107
Triassic; Dicynodontia	19	Triassic	Dicynodontia	Lystrosaurus declivis	Triassic; Dicynodontia; Lystrosaurus declivis	86	109.93
Triassic; Dicynodontia	19	Triassic	Dicynodontia	Lystrosaurus declivis	Triassic; Dicynodontia; Lystrosaurus declivis	86	110
Triassic; Dicynodontia	19	Triassic	Dicynodontia	Lystrosaurus declivis	Triassic; Dicynodontia; Lystrosaurus declivis	86	110
Triassic; Dicynodontia	19	Triassic	Dicynodontia	Lystrosaurus declivis	Triassic; Dicynodontia; Lystrosaurus declivis	86	111.88
Triassic; Dicynodontia	19	Triassic	Dicynodontia	Lystrosaurus declivis	Triassic; Dicynodontia; Lystrosaurus declivis	86	111.95
Triassic; Dicynodontia	19	Triassic	Dicynodontia	Lystrosaurus declivis	Triassic; Dicynodontia; Lystrosaurus declivis	86	113
Triassic; Dicynodontia	19	Triassic	Dicynodontia	Lystrosaurus declivis	Triassic; Dicynodontia; Lystrosaurus declivis	86	113.12
Triassic; Dicynodontia	19	Triassic	Dicynodontia	Lystrosaurus declivis	Triassic; Dicynodontia; Lystrosaurus declivis	86	114
Triassic; Dicynodontia	19	Triassic	Dicynodontia	Lystrosaurus declivis	Triassic; Dicynodontia; Lystrosaurus declivis	86	114.94
Triassic; Dicynodontia	19	Triassic	Dicynodontia	Lystrosaurus declivis	Triassic; Dicynodontia; Lystrosaurus declivis	86	115.73
Triassic; Dicynodontia	19	Triassic	Dicynodontia	Lystrosaurus declivis	Triassic; Dicynodontia; Lystrosaurus declivis	86	117.7
Triassic; Dicynodontia	19	Triassic	Dicynodontia	Lystrosaurus declivis	Triassic; Dicynodontia; Lystrosaurus declivis	86	118.85
Triassic; Dicynodontia	19	Triassic	Dicynodontia	Lystrosaurus declivis	Triassic; Dicynodontia; Lystrosaurus declivis	86	118.94
Triassic; Dicynodontia	19	Triassic	Dicynodontia	Lystrosaurus declivis	Triassic; Dicynodontia; Lystrosaurus declivis	86	120.04
Triassic; Dicynodontia	19	Triassic	Dicynodontia	Lystrosaurus declivis	Triassic; Dicynodontia; Lystrosaurus declivis	86	120.17
Triassic; Dicynodontia	19	Triassic	Dicynodontia	Lystrosaurus declivis	Triassic; Dicynodontia; Lystrosaurus declivis	86	120.48
Triassic; Dicynodontia	19	Triassic	Dicynodontia	Lystrosaurus declivis	Triassic; Dicynodontia; Lystrosaurus declivis	86	121
Triassic; Dicynodontia	19	Triassic	Dicynodontia	Lystrosaurus declivis	Triassic; Dicynodontia; Lystrosaurus declivis	86	124
Triassic; Dicynodontia	19	Triassic	Dicynodontia	Lystrosaurus declivis	Triassic; Dicynodontia; Lystrosaurus declivis	86	124.64
Triassic; Dicynodontia	19	Triassic	Dicynodontia	Lystrosaurus declivis	Triassic; Dicynodontia; Lystrosaurus declivis	86	125.75
Triassic; Dicynodontia	19	Triassic	Dicynodontia	Lystrosaurus declivis	Triassic; Dicynodontia; Lystrosaurus declivis	86	126
Triassic; Dicynodontia	19	Triassic	Dicynodontia	Lystrosaurus declivis	Triassic; Dicynodontia; Lystrosaurus declivis	86	127.48
Triassic; Dicynodontia	19	Triassic	Dicynodontia	Lystrosaurus declivis	Triassic; Dicynodontia; Lystrosaurus declivis	86	130.84
Triassic; Dicynodontia	19	Triassic	Dicynodontia	Lystrosaurus declivis	Triassic; Dicynodontia; Lystrosaurus declivis	86	132
Triassic; Dicynodontia	19	Triassic	Dicynodontia	Lystrosaurus declivis	Triassic; Dicynodontia; Lystrosaurus declivis	86	132
Triassic; Dicynodontia	19	Triassic	Dicynodontia	Lystrosaurus declivis	Triassic; Dicynodontia; Lystrosaurus declivis	86	133.76
Triassic; Dicynodontia	19	Triassic	Dicynodontia	Lystrosaurus declivis	Triassic; Dicynodontia; Lystrosaurus declivis	86	134
Triassic; Dicynodontia	19	Triassic	Dicynodontia	Lystrosaurus declivis	Triassic; Dicynodontia; Lystrosaurus declivis	86	135
Triassic; Dicynodontia	19	Triassic	Dicynodontia	Lystrosaurus declivis	Triassic; Dicynodontia; Lystrosaurus declivis	86	135.86
Triassic; Dicynodontia	19	Triassic	Dicynodontia	Lystrosaurus declivis	Triassic; Dicynodontia; Lystrosaurus declivis	86	135.86
Triassic; Dicynodontia	19	Triassic	Dicynodontia	Lystrosaurus declivis	Triassic; Dicynodontia; Lystrosaurus declivis	86	136
Triassic; Dicynodontia	19	Triassic	Dicynodontia	Lystrosaurus declivis	Triassic; Dicynodontia; Lystrosaurus declivis	86	136
Triassic; Dicynodontia	19	Triassic	Dicynodontia	Lystrosaurus declivis	Triassic; Dicynodontia; Lystrosaurus declivis	86	136.8
Triassic; Dicynodontia	19	Triassic	Dicynodontia	Lystrosaurus declivis	Triassic; Dicynodontia; Lystrosaurus declivis	86	138
Triassic; Dicynodontia	19	Triassic	Dicynodontia	Lystrosaurus declivis	Triassic; Dicynodontia; Lystrosaurus declivis	86	141
Triassic; Dicynodontia	19	Triassic	Dicynodontia	Lystrosaurus declivis	Triassic; Dicynodontia; Lystrosaurus declivis	86	142.45
Triassic; Dicynodontia	19	Triassic	Dicynodontia	Lystrosaurus declivis	Triassic; Dicynodontia; Lystrosaurus declivis	86	143
Triassic; Dicynodontia	19	Triassic	Dicynodontia	Lystrosaurus declivis	Triassic; Dicynodontia; Lystrosaurus declivis	86	144
Triassic; Dicynodontia	19	Triassic	Dicynodontia	Lystrosaurus declivis	Triassic; Dicynodontia; Lystrosaurus declivis	86	144.67
Triassic; Dicynodontia	19	Triassic	Dicynodontia	Lystrosaurus declivis	Triassic; Dicynodontia; Lystrosaurus declivis	86	146.3
Triassic; Dicynodontia	19	Triassic	Dicynodontia	Lystrosaurus declivis	Triassic; Dicynodontia; Lystrosaurus declivis	86	148
Triassic; Dicynodontia	19	Triassic	Dicynodontia	Lystrosaurus declivis	Triassic; Dicynodontia; Lystrosaurus declivis	86	151.1
Triassic; Dicynodontia	19	Triassic	Dicynodontia	Lystrosaurus declivis	Triassic; Dicynodontia; Lystrosaurus declivis	86	151.12
Triassic; Dicynodontia	19	Triassic	Dicynodontia	Lystrosaurus declivis	Triassic; Dicynodontia; Lystrosaurus declivis	86	153.56
Triassic; Dicynodontia	19	Triassic	Dicynodontia	Lystrosaurus declivis	Triassic; Dicynodontia; Lystrosaurus declivis	86	155
Triassic; Dicynodontia	19	Triassic	Dicynodontia	Lystrosaurus declivis	Triassic; Dicynodontia; Lystrosaurus declivis	86	161.29
Triassic; Dicynodontia	19	Triassic	Dicynodontia	Lystrosaurus declivis	Triassic; Dicynodontia; Lystrosaurus declivis	86	162.3
Triassic; Dicynodontia	19	Triassic	Dicynodontia	Lystrosaurus declivis	Triassic; Dicynodontia; Lystrosaurus declivis	86	173
Triassic; Dicynodontia	19	Triassic	Dicynodontia	Lystrosaurus declivis	Triassic; Dicynodontia; Lystrosaurus declivis	86	173
Triassic; Dicynodontia	19	Triassic	Dicynodontia	Lystrosaurus declivis	Triassic; Dicynodontia; Lystrosaurus declivis	86	185
Triassic; Dicynodontia	19	Triassic	Dicynodontia	Lystrosaurus declivis	Triassic; Dicynodontia; Lystrosaurus declivis	86	185
Triassic; Dicynodontia	19	Triassic	Dicynodontia	Lystrosaurus declivis	Triassic; Dicynodontia; Lystrosaurus declivis	86	203
Triassic; Dicynodontia	19	Triassic	Dicynodontia	Lystrosaurus declivis	Triassic; Dicynodontia; Lystrosaurus declivis	86	220
Triassic; Dicynodontia	19	Triassic	Dicynodontia	Lystrosaurus declivis	Triassic; Dicynodontia; Lystrosaurus declivis	86	226
Triassic; Dicynodontia	19	Triassic	Dicynodontia	Lystrosaurus murrayi	Triassic; Dicynodontia; Lystrosaurus murrayi	87	33.16
Triassic; Dicynodontia	19	Triassic	Dicynodontia	Lystrosaurus murrayi	Triassic; Dicynodontia; Lystrosaurus murrayi	87	36.29
Triassic; Dicynodontia	19	Triassic	Dicynodontia	Lystrosaurus murrayi	Triassic; Dicynodontia; Lystrosaurus murrayi	87	41
Triassic; Dicynodontia	19	Triassic	Dicynodontia	Lystrosaurus murrayi	Triassic; Dicynodontia; Lystrosaurus murrayi	87	41.81
Triassic; Dicynodontia	19	Triassic	Dicynodontia	Lystrosaurus murrayi	Triassic; Dicynodontia; Lystrosaurus murrayi	87	43.5
Triassic; Dicynodontia	19	Triassic	Dicynodontia	Lystrosaurus murrayi	Triassic; Dicynodontia; Lystrosaurus murrayi	87	46.33
Triassic; Dicynodontia	19	Triassic	Dicynodontia	Lystrosaurus murrayi	Triassic; Dicynodontia; Lystrosaurus murrayi	87	49
Triassic; Dicynodontia	19	Triassic	Dicynodontia	Lystrosaurus murrayi	Triassic; Dicynodontia; Lystrosaurus murrayi	87	53
Triassic; Dicynodontia	19	Triassic	Dicynodontia	Lystrosaurus murrayi	Triassic; Dicynodontia; Lystrosaurus murrayi	87	62.58
Triassic; Dicynodontia	19	Triassic	Dicynodontia	Lystrosaurus murrayi	Triassic; Dicynodontia; Lystrosaurus murrayi	87	65.4
Triassic; Dicynodontia	19	Triassic	Dicynodontia	Lystrosaurus murrayi	Triassic; Dicynodontia; Lystrosaurus murrayi	87	72.39
Triassic; Dicynodontia	19	Triassic	Dicynodontia	Lystrosaurus murrayi	Triassic; Dicynodontia; Lystrosaurus murrayi	87	76.13
Triassic; Dicynodontia	19	Triassic	Dicynodontia	Lystrosaurus murrayi	Triassic; Dicynodontia; Lystrosaurus murrayi	87	78
Triassic; Dicynodontia	19	Triassic	Dicynodontia	Lystrosaurus murrayi	Triassic; Dicynodontia; Lystrosaurus murrayi	87	79.84
Triassic; Dicynodontia	19	Triassic	Dicynodontia	Lystrosaurus murrayi	Triassic; Dicynodontia; Lystrosaurus murrayi	87	81.73
Triassic; Dicynodontia	19	Triassic	Dicynodontia	Lystrosaurus murrayi	Triassic; Dicynodontia; Lystrosaurus murrayi	87	82.16
Triassic; Dicynodontia	19	Triassic	Dicynodontia	Lystrosaurus murrayi	Triassic; Dicynodontia; Lystrosaurus murrayi	87	82.74
Triassic; Dicynodontia	19	Triassic	Dicynodontia	Lystrosaurus murrayi	Triassic; Dicynodontia; Lystrosaurus murrayi	87	83
Triassic; Dicynodontia	19	Triassic	Dicynodontia	Lystrosaurus murrayi	Triassic; Dicynodontia; Lystrosaurus murrayi	87	86
Triassic; Dicynodontia	19	Triassic	Dicynodontia	Lystrosaurus murrayi	Triassic; Dicynodontia; Lystrosaurus murrayi	87	87
Triassic; Dicynodontia	19	Triassic	Dicynodontia	Lystrosaurus murrayi	Triassic; Dicynodontia; Lystrosaurus murrayi	87	91.44
Triassic; Dicynodontia	19	Triassic	Dicynodontia	Lystrosaurus murrayi	Triassic; Dicynodontia; Lystrosaurus murrayi	87	91.6
Triassic; Dicynodontia	19	Triassic	Dicynodontia	Lystrosaurus murrayi	Triassic; Dicynodontia; Lystrosaurus murrayi	87	92
Triassic; Dicynodontia	19	Triassic	Dicynodontia	Lystrosaurus murrayi	Triassic; Dicynodontia; Lystrosaurus murrayi	87	95
Triassic; Dicynodontia	19	Triassic	Dicynodontia	Lystrosaurus murrayi	Triassic; Dicynodontia; Lystrosaurus murrayi	87	95
Triassic; Dicynodontia	19	Triassic	Dicynodontia	Lystrosaurus murrayi	Triassic; Dicynodontia; Lystrosaurus murrayi	87	96
Triassic; Dicynodontia	19	Triassic	Dicynodontia	Lystrosaurus murrayi	Triassic; Dicynodontia; Lystrosaurus murrayi	87	96.1
Triassic; Dicynodontia	19	Triassic	Dicynodontia	Lystrosaurus murrayi	Triassic; Dicynodontia; Lystrosaurus murrayi	87	98
Triassic; Dicynodontia	19	Triassic	Dicynodontia	Lystrosaurus murrayi	Triassic; Dicynodontia; Lystrosaurus murrayi	87	98.74
Triassic; Dicynodontia	19	Triassic	Dicynodontia	Lystrosaurus murrayi	Triassic; Dicynodontia; Lystrosaurus murrayi	87	99.92
Triassic; Dicynodontia	19	Triassic	Dicynodontia	Lystrosaurus murrayi	Triassic; Dicynodontia; Lystrosaurus murrayi	87	100
Triassic; Dicynodontia	19	Triassic	Dicynodontia	Lystrosaurus murrayi	Triassic; Dicynodontia; Lystrosaurus murrayi	87	101
Triassic; Dicynodontia	19	Triassic	Dicynodontia	Lystrosaurus murrayi	Triassic; Dicynodontia; Lystrosaurus murrayi	87	101
Triassic; Dicynodontia	19	Triassic	Dicynodontia	Lystrosaurus murrayi	Triassic; Dicynodontia; Lystrosaurus murrayi	87	101.54
Triassic; Dicynodontia	19	Triassic	Dicynodontia	Lystrosaurus murrayi	Triassic; Dicynodontia; Lystrosaurus murrayi	87	102
Triassic; Dicynodontia	19	Triassic	Dicynodontia	Lystrosaurus murrayi	Triassic; Dicynodontia; Lystrosaurus murrayi	87	102
Triassic; Dicynodontia	19	Triassic	Dicynodontia	Lystrosaurus murrayi	Triassic; Dicynodontia; Lystrosaurus murrayi	87	102.88
Triassic; Dicynodontia	19	Triassic	Dicynodontia	Lystrosaurus murrayi	Triassic; Dicynodontia; Lystrosaurus murrayi	87	103
Triassic; Dicynodontia	19	Triassic	Dicynodontia	Lystrosaurus murrayi	Triassic; Dicynodontia; Lystrosaurus murrayi	87	103
Triassic; Dicynodontia	19	Triassic	Dicynodontia	Lystrosaurus murrayi	Triassic; Dicynodontia; Lystrosaurus murrayi	87	103.31
Triassic; Dicynodontia	19	Triassic	Dicynodontia	Lystrosaurus murrayi	Triassic; Dicynodontia; Lystrosaurus murrayi	87	104.77
Triassic; Dicynodontia	19	Triassic	Dicynodontia	Lystrosaurus murrayi	Triassic; Dicynodontia; Lystrosaurus murrayi	87	104.96
Triassic; Dicynodontia	19	Triassic	Dicynodontia	Lystrosaurus murrayi	Triassic; Dicynodontia; Lystrosaurus murrayi	87	105
Triassic; Dicynodontia	19	Triassic	Dicynodontia	Lystrosaurus murrayi	Triassic; Dicynodontia; Lystrosaurus murrayi	87	105
Triassic; Dicynodontia	19	Triassic	Dicynodontia	Lystrosaurus murrayi	Triassic; Dicynodontia; Lystrosaurus murrayi	87	105.96
Triassic; Dicynodontia	19	Triassic	Dicynodontia	Lystrosaurus murrayi	Triassic; Dicynodontia; Lystrosaurus murrayi	87	106
Triassic; Dicynodontia	19	Triassic	Dicynodontia	Lystrosaurus murrayi	Triassic; Dicynodontia; Lystrosaurus murrayi	87	106
Triassic; Dicynodontia	19	Triassic	Dicynodontia	Lystrosaurus murrayi	Triassic; Dicynodontia; Lystrosaurus murrayi	87	106
Triassic; Dicynodontia	19	Triassic	Dicynodontia	Lystrosaurus murrayi	Triassic; Dicynodontia; Lystrosaurus murrayi	87	106.69
Triassic; Dicynodontia	19	Triassic	Dicynodontia	Lystrosaurus murrayi	Triassic; Dicynodontia; Lystrosaurus murrayi	87	107.59
Triassic; Dicynodontia	19	Triassic	Dicynodontia	Lystrosaurus murrayi	Triassic; Dicynodontia; Lystrosaurus murrayi	87	108
Triassic; Dicynodontia	19	Triassic	Dicynodontia	Lystrosaurus murrayi	Triassic; Dicynodontia; Lystrosaurus murrayi	87	108.39
Triassic; Dicynodontia	19	Triassic	Dicynodontia	Lystrosaurus murrayi	Triassic; Dicynodontia; Lystrosaurus murrayi	87	108.4
Triassic; Dicynodontia	19	Triassic	Dicynodontia	Lystrosaurus murrayi	Triassic; Dicynodontia; Lystrosaurus murrayi	87	109.23
Triassic; Dicynodontia	19	Triassic	Dicynodontia	Lystrosaurus murrayi	Triassic; Dicynodontia; Lystrosaurus murrayi	87	109.41
Triassic; Dicynodontia	19	Triassic	Dicynodontia	Lystrosaurus murrayi	Triassic; Dicynodontia; Lystrosaurus murrayi	87	110
Triassic; Dicynodontia	19	Triassic	Dicynodontia	Lystrosaurus murrayi	Triassic; Dicynodontia; Lystrosaurus murrayi	87	111
Triassic; Dicynodontia	19	Triassic	Dicynodontia	Lystrosaurus murrayi	Triassic; Dicynodontia; Lystrosaurus murrayi	87	112
Triassic; Dicynodontia	19	Triassic	Dicynodontia	Lystrosaurus murrayi	Triassic; Dicynodontia; Lystrosaurus murrayi	87	112.59
Triassic; Dicynodontia	19	Triassic	Dicynodontia	Lystrosaurus murrayi	Triassic; Dicynodontia; Lystrosaurus murrayi	87	113
Triassic; Dicynodontia	19	Triassic	Dicynodontia	Lystrosaurus murrayi	Triassic; Dicynodontia; Lystrosaurus murrayi	87	113.43
Triassic; Dicynodontia	19	Triassic	Dicynodontia	Lystrosaurus murrayi	Triassic; Dicynodontia; Lystrosaurus murrayi	87	113.53
Triassic; Dicynodontia	19	Triassic	Dicynodontia	Lystrosaurus murrayi	Triassic; Dicynodontia; Lystrosaurus murrayi	87	113.75
Triassic; Dicynodontia	19	Triassic	Dicynodontia	Lystrosaurus murrayi	Triassic; Dicynodontia; Lystrosaurus murrayi	87	114
Triassic; Dicynodontia	19	Triassic	Dicynodontia	Lystrosaurus murrayi	Triassic; Dicynodontia; Lystrosaurus murrayi	87	115
Triassic; Dicynodontia	19	Triassic	Dicynodontia	Lystrosaurus murrayi	Triassic; Dicynodontia; Lystrosaurus murrayi	87	115.38
Triassic; Dicynodontia	19	Triassic	Dicynodontia	Lystrosaurus murrayi	Triassic; Dicynodontia; Lystrosaurus murrayi	87	115.4
Triassic; Dicynodontia	19	Triassic	Dicynodontia	Lystrosaurus murrayi	Triassic; Dicynodontia; Lystrosaurus murrayi	87	116
Triassic; Dicynodontia	19	Triassic	Dicynodontia	Lystrosaurus murrayi	Triassic; Dicynodontia; Lystrosaurus murrayi	87	118.4
Triassic; Dicynodontia	19	Triassic	Dicynodontia	Lystrosaurus murrayi	Triassic; Dicynodontia; Lystrosaurus murrayi	87	118.8
Triassic; Dicynodontia	19	Triassic	Dicynodontia	Lystrosaurus murrayi	Triassic; Dicynodontia; Lystrosaurus murrayi	87	119.73
Triassic; Dicynodontia	19	Triassic	Dicynodontia	Lystrosaurus murrayi	Triassic; Dicynodontia; Lystrosaurus murrayi	87	121.53
Triassic; Dicynodontia	19	Triassic	Dicynodontia	Lystrosaurus murrayi	Triassic; Dicynodontia; Lystrosaurus murrayi	87	122.09
Triassic; Dicynodontia	19	Triassic	Dicynodontia	Lystrosaurus murrayi	Triassic; Dicynodontia; Lystrosaurus murrayi	87	123
Triassic; Dicynodontia	19	Triassic	Dicynodontia	Lystrosaurus murrayi	Triassic; Dicynodontia; Lystrosaurus murrayi	87	126
Triassic; Dicynodontia	19	Triassic	Dicynodontia	Lystrosaurus murrayi	Triassic; Dicynodontia; Lystrosaurus murrayi	87	127
Triassic; Dicynodontia	19	Triassic	Dicynodontia	Lystrosaurus murrayi	Triassic; Dicynodontia; Lystrosaurus murrayi	87	127.83
Triassic; Dicynodontia	19	Triassic	Dicynodontia	Lystrosaurus murrayi	Triassic; Dicynodontia; Lystrosaurus murrayi	87	128.07
Triassic; Dicynodontia	19	Triassic	Dicynodontia	Lystrosaurus murrayi	Triassic; Dicynodontia; Lystrosaurus murrayi	87	129.08
Triassic; Dicynodontia	19	Triassic	Dicynodontia	Lystrosaurus murrayi	Triassic; Dicynodontia; Lystrosaurus murrayi	87	130
Triassic; Dicynodontia	19	Triassic	Dicynodontia	Lystrosaurus murrayi	Triassic; Dicynodontia; Lystrosaurus murrayi	87	131.03
Triassic; Dicynodontia	19	Triassic	Dicynodontia	Lystrosaurus murrayi	Triassic; Dicynodontia; Lystrosaurus murrayi	87	134
Triassic; Dicynodontia	19	Triassic	Dicynodontia	Lystrosaurus murrayi	Triassic; Dicynodontia; Lystrosaurus murrayi	87	134.38
Triassic; Dicynodontia	19	Triassic	Dicynodontia	Lystrosaurus murrayi	Triassic; Dicynodontia; Lystrosaurus murrayi	87	138.38
Triassic; Dicynodontia	19	Triassic	Dicynodontia	Lystrosaurus murrayi	Triassic; Dicynodontia; Lystrosaurus murrayi	87	141.48
Triassic; Dicynodontia	19	Triassic	Dicynodontia	Lystrosaurus murrayi	Triassic; Dicynodontia; Lystrosaurus murrayi	87	142
Triassic; Dicynodontia	19	Triassic	Dicynodontia	Lystrosaurus murrayi	Triassic; Dicynodontia; Lystrosaurus murrayi	87	144
Triassic; Dicynodontia	19	Triassic	Dicynodontia	Lystrosaurus murrayi	Triassic; Dicynodontia; Lystrosaurus murrayi	87	145
Triassic; Dicynodontia	19	Triassic	Dicynodontia	Lystrosaurus murrayi	Triassic; Dicynodontia; Lystrosaurus murrayi	87	146
Triassic; Dicynodontia	19	Triassic	Dicynodontia	Lystrosaurus murrayi	Triassic; Dicynodontia; Lystrosaurus murrayi	87	146
Triassic; Dicynodontia	19	Triassic	Dicynodontia	Lystrosaurus murrayi	Triassic; Dicynodontia; Lystrosaurus murrayi	87	150.6
Triassic; Dicynodontia	19	Triassic	Dicynodontia	Lystrosaurus murrayi	Triassic; Dicynodontia; Lystrosaurus murrayi	87	159
Triassic; Dicynodontia	19	Triassic	Dicynodontia	Lystrosaurus murrayi	Triassic; Dicynodontia; Lystrosaurus murrayi	87	160
Triassic; Dicynodontia	19	Triassic	Dicynodontia	Lystrosaurus murrayi	Triassic; Dicynodontia; Lystrosaurus murrayi	87	171.64
Triassic; Dicynodontia	19	Triassic	Dicynodontia	Lystrosaurus murrayi	Triassic; Dicynodontia; Lystrosaurus murrayi	87	200
Triassic; Dicynodontia	19	Triassic	Dicynodontia	Lystrosaurus murrayi	Triassic; Dicynodontia; Lystrosaurus murrayi	87	213
Triassic; Dicynodontia	19	Triassic	Dicynodontia	Myosaurus gracilis	Triassic; Dicynodontia; Myosaurus gracilis	88	30.52
Triassic; Dicynodontia	19	Triassic	Dicynodontia	Myosaurus gracilis	Triassic; Dicynodontia; Myosaurus gracilis	88	34.57
Triassic; Dicynodontia	19	Triassic	Dicynodontia	Myosaurus gracilis	Triassic; Dicynodontia; Myosaurus gracilis	88	36.98
Triassic; Dicynodontia	19	Triassic	Dicynodontia	Myosaurus gracilis	Triassic; Dicynodontia; Myosaurus gracilis	88	37.41
Triassic; Dicynodontia	19	Triassic	Dicynodontia	Myosaurus gracilis	Triassic; Dicynodontia; Myosaurus gracilis	88	39.65
Triassic; Dicynodontia	19	Triassic	Dicynodontia	Myosaurus gracilis	Triassic; Dicynodontia; Myosaurus gracilis	88	46.22

## Sheet: S3
Matrix (only specimens >50 % BSL in interval of first appearance included)
Taxon	First Appearance Datum	Humerus Area	Humerus Vascularity	Humerus Primary Osteon Diameter	Femur Area	Femur Vascularity	Femur Primary Osteon Diameter	Maximum Number of Growth Marks	Average Number of Growth Marks
Endothiodon	259.5	377	10.15	86	-	-	-	9	5
Diictodon	259.5	87.66	11.16	51	60.9025	8.79	42.5	6	4.2
Tropidostoma	257	289.26	7.97	55	296.96	6.45	49	7	7
Oudenodon	255	-	-	-	143.29	5.2	77	5	5
Dicynodon	257	1414.2	21.01	100	384.9	21.535	99.5	4	2
L. maccaigi	255	1223.3	17.59	103	-	-	-	15	15
L. curvatus	255	530	11.77	70	-	-	-	2	2
L. declivis	251.9	353.7	20.658	96	200.9	23.17	112	2	1
L. murrayi	251.9	352.04	18.8533	90.1667	331.1	21.7	93	2	0.66
Myosaurus	251.9	6.98	6.22	37	-	-	-	0	0
Aelurognathus	259.5	244	5.5	66	-	-	-	3	3
Ictidosuchoides	257	52.23	10.65	56.5	-	-	-	3	2.5
Hofmeyria	257	12.56	7.591	72.5333	-	-	-	3	3
Mirotenthes	257	17.12	5.419	54	19.4	3.653	58	4	4
Moschorhinus	255	212.25	20.2	129	349.794	14.425	108	6	4.75
Olivierosuchus	251.9	47.54	9.98	99.6667	23.72	2.997	75.2	2	1
Tetracynodon	251.9	14.96	6.13233	40.6667	18.22	4.75	40.9667	1	1
Scaloposaurus	251.9	15.34	6.675	62.2	-	-	-	0	0
Microgomphodon	248	11.04	8.9	43.2	16.52	6.1	44.2	0	0
Galesaurus	251.9	-	-	-	25.29	4.3	62	0	0
Thrinaxodon	251.9	18.5667	8.66667	55.6711	12.8	8.1	59	1	0.25
Cynognathus	248	297.05	17.68	92.5333	539.27	18.555	93.5	0	0
Diademodon	247.2	-	-	-	109.353	7.08667	103	5	4
Results (purple = significant)
Contrast Variables	r	p	n Contrasts
humeral area versus humeral vascularity	0.47	0.036	19
humeral area versus humeral primary osteon diameter	0.53	0.015	19
humeral area versus femoral area	0.47	0.114	11
humeral area versus femoral vascularity	0.51	0.088	11
humeral area versus femoral primary osteon diameter	0.5	0.095	11
humeral area versus maximum number of growth rings	0.53	0.013	19
humeral area versus average number of growth rings	0.51	0.02	19
humeral vascularity versus humeral primary osteon diameter	0.8	<0.001	19
humeral vascularity versus femoral area	0.77	0.003	11
humeral vascularity versus femoral vascularity	0.95	<0.001	11
humeral vascularity versus femoral primary osteon diameter	0.92	<0.001	11
humeral vascularity versus maximum number of growth rings	0.27	0.243	19
humeral vascularity versus average number of growth rings	0.18	0.435	19
humeral primary osteon diameter versus femoral area	0.7	0.009	11
humeral primary osteon diameter versus femoral vascularity	0.76	0.004	11
humeral primary osteon diameter versus femoral primary osteon diameter	0.93	<0.001	11
humeral primary osteon diameter versus maximum number of growth rings	0.43	0.056	19
humeral primary osteon diameter versus average number of growth rings	0.33	0.142	19
femoral area versus femoral vascularity	0.82	<0.001	14
femoral area versus femoral primary osteon diameter	0.41	0.127	14
femoral area versus maximum number of growth rings	0.009	0.973	14
femoral area versus average number of growth rings	0.02	0.918	14
femoral vascularity versus femoral primary osteon diameter	0.55	0.03	14
femoral vascularity versus maximum number of growth rings	-0.11	0.672	14
femoral vascularity versus average number of growth rings	-0.19	0.487	14
femoral primary osteon diameter versus maximum number of growth rings	0.22	0.414	14
femoral primary osteon diameter versus average number of growth rings	0.15	0.58	14
maximum number of growth rings versus average number of growth rings	0.96	<0.001	22

## Sheet: S4
Results of PGLS regression: number of growth marks versus basal skull length						Diagnostic plots for PGLS regression: number of growth marks versus basal skull length
GROWTHMARKSsqrtZ: Z-score transformed square root of mean number of rings						Top left: probability density distribution of phylogenetic residuals - checking for normal distribution of residuals
MAXMARKSsqrtZ: Z-score transformed square root of maximum number of rings						Top right: normal quantile-quantile plot of standardised residuals - checking for normal distribution of residuals
BSLLN: natural logarithm of basal skull length						Bottom left: bivariate scatterplot of residual vs. fitted values - checking for heteroscedasticity of data points
AGE: age of taxa, treated as 2-level factor variable (Permian versus Triassic)						Bottom right: bivariate scatterplot of fitted vs. observed values - checking for heteroscedasticity of data points
Model:
GROWTHMARKSsqrtZ~BSLLN+AGE
Branch length transformation:
lambda [ML]: 0
lower bound: 0; p = 1
upper bound: 1; p = 1.2517e-05
95% CI: (NA, 0.344)
Coefficients:
	estimate	standard error	t value	Pr(>|t|)
intercept	0.29521	1.53584	0.1922	0.849512
BSLLN	0.32314	0.25793	1.2528	0.224725
AGE	-1.27917	0.2948	-4.3391	0.0003184
Regression results:
Multiple R-squared: 0.6618
Adjusted R-squared: 0.6279
F-statistic: 19.56
p-value: 3.648e-06
AIC: 44.22407
Model:
GROWTHMARKSsqrtZ~BSLLN
Branch length transformation:
lambda [ML]: 0
lower bound: 0; p = 1
upper bound: 1; p = 0.00067533
95% CI: (NA, 0.647)
Coefficients:
	estimate	standard error	t value	Pr(>|t|)
intercept	-4.59836	1.4176	-3.2438	0.003887
BSLLN	0.95747	0.28895	3.3136	0.003303
Regression results:
Multiple R-squared: 0.3433
Adjusted R-squared: 0.3121
F-statistic: 10.98
p-value: 0.0005447
AIC: 57.48219
Model:
MAXMARKSsqrtZ~BSLLN+AGE
Branch length transformation:
lambda [ML]: 0
lower bound: 0; p = 1
upper bound: 1; p = 5.1031e-05
95% CI: (NA, 0.433)
Coefficients:
	estimate	standard error	t value	Pr(>|t|)
intercept	-1.83567	1.78951	-1.0258	0.317235
BSLLN	0.53029	0.30053	1.7645	0.092913
AGE	-1.20609	0.34349	-3.5112	0.002197
Regression results:
Multiple R-squared: 0.6233
Adjusted R-squared: 0.5857
F-statistic: 16.55
p-value: 1.213e-05
AIC: 51.25563
Model:
MAXMARKSsqrtZ~BSLLN
Branch length transformation:
lambda [ML]: 0.062
lower bound: 0; p = 0.74077
upper bound: 1; p = 0.00064231
95% CI: (NA, 0.670)
Coefficients:
	estimate	standard error	t value	Pr(>|t|)
intercept	-6.35862	1.51445	-4.1986	0.0004041
BSLLN	1.11087	0.30656	3.6237	0.0015917
Regression results:
Multiple R-squared: 0.3847
Adjusted R-squared: 0.3554
F-statistic: 16.55
p-value: 0.0001999
AIC: 60.19143

## Sheet: S5
Results of PGLS regression: number of growth marks versus humerus parameters						Diagnostic plots for PGLS regression: number of growth marks versus humerus parameters						Results of PGLS regression: number of growth marks versus femur parameters						Diagnostic plots for PGLS regression: number of growth marks versus femur parameters
GROWTHMARKSsqrtZ: Z-score transformed square root of mean number of rings						Top left: probability density distribution of phylogenetic residuals - checking for normal distribution of residuals						RINGSsqrtZ: Z-score transformed square root of mean number of rings						Top left: probability density distribution of phylogenetic residuals - checking for normal distribution of residuals
MAXMARKSsqrtZ: Z-score transformed square root of maximum number of rings						Top right: normal quantile-quantile plot of standardised residuals - checking for normal distribution of residuals						MAXRINGSsqrtZ: Z-score transformed square root of maximum number of rings						Top right: normal quantile-quantile plot of standardised residuals - checking for normal distribution of residuals
HumerusareaLN: natural logarithm of humerus cross-section area						Bottom left: bivariate scatterplot of residual vs. fitted values - checking for heteroscedasticity of data points						FemurareaLN: natural logarithm of femur cross-section area						Bottom left: bivariate scatterplot of residual vs. fitted values - checking for heteroscedasticity of data points
HumerusvascLN: natural logarithm of humerus vasculature						Bottom right: bivariate scatterplot of fitted vs. residual values - checking for heteroscedasticity of data points						FemurvascLN: natural logarithm of femur vasculature						Bottom right: bivariate scatterplot of fitted vs. observed values - checking for heteroscedasticity of data points
HumerusPODLN: natural logarithm of humerus Primary Osteon Diameter												FemurPODLN: natural logarithm of femur XXX
AGE: age of taxa, treated as 2-level factor variable (Permian vs. Triassic)												AGE: age of taxa, treated as 2-level factor variable (Permian vs. Triassic)
Model:												Model:
GROWTHMARKSsqrtZ~HumerusareaLN+AGE												GROWTHMARKSsqrtZ~FemurareaLN+AGE
Branch length transformation:												Branch length transformation:
lambda [ML]: 0												lambda [ML]: 0
lower bound: 0; p = 1												lower bound: 0; p = 1
upper bound: 1; p = 4.8535e-05												upper bound: 1; p = 0.00059237
95% CI: (NA, 0.387)												95% CI: (NA, 0.426)
Coefficients:												Coefficients:
	estimate	standard error	t value	Pr(>|t|)									estimate	standard error	t value	Pr(>|t|)
intercept	1.4758	0.672135	2.1957	0.0422817								intercept	1.86402	0.869961	2.1426	0.053339
HumerusareaLN	0.106711	0.084089	1.269	0.221533								FemurareaLN	0.042379	0.122316	0.3465	0.734986
AGE	-1.37645	0.273305	-5.0363	0.0001016								AGE	-1.35841	0.320438	-4.2392	0.001149
Regression results:												Regression results:
Multiple R-squared: 0.7174												Multiple R-squared: 0.6456
Adjusted R-squared: 0.6841												Adjusted R-squared: 0.5865
F-statistic: 21.57												F-statistic: 10.93
p-value: 4.951e-06												p-value: 0.0009519
AIC: 34.87196												AIC: 28.94176
Model:												Model:
GROWTHMARKSsqrtZ~HumerusareaLN												GROWTHMARKSsqrtZ~FemurareaLN
Branch length transformation:												Branch length transformation:
lambda [ML]: 0												lambda [ML]: 0
lower bound: 0; p = 1												lower bound: 0; p = 1
upper bound: 1; p = 0.01057												upper bound: 1; p = 0.029844
95% CI: (NA, 0.787)												95% CI: (NA, 0.951)
Coefficients:												Coefficients:
	estimate	standard error	t value	Pr(>|t|)									estimate	standard error	t value	Pr(>|t|)
intercept	-1.36684	0.55989	-2.4413	0.02519								intercept	-1.06835	0.80108	-1.3336	0.2052
HumerusareaLN	0.31075	0.11305	2.7489	0.0132								FemurareaLN	0.22562	0.17374	1.2986	0.2166
Regression results:												Regression results:
Multiple R-squared: 0.2957												Multiple R-squared: 0.1148
Adjusted R-squared: 0.2565												Adjusted R-squared: 0.04674
F-statistic: 7.556												F-statistic: 1.686
p-value: 0.004145												p-value: 0.2233
AIC: 51.13398												AIC: 40.67159
Model:												Model:
MAXMARKSsqrtZ~HumerusareaLN+AGE												MAXMARKSsqrtZ~FemurareaLN+AGE
Branch length transformation:												Branch length transformation:
lambda [ML]: 0												lambda [ML]: 0
lower bound: 0; p = 1												lower bound: 0; p = 1
upper bound: 1; p = 0.00035285												upper bound: 1; p = 0.00091436
95% CI: (NA, 0.494)												95% CI: (NA, 0.472)
Coefficients:												Coefficients:
	estimate	standard error	t value	Pr(>|t|)									estimate	standard error	t value	Pr(>|t|)
intercept	-0.027687	0.798632	-0.0347	0.972749								intercept	0.630714	0.969648	0.6505	0.52766
HumerusareaLN	0.191606	0.099915	1.9177	0.0721092								FemurareaLN	0.078911	0.136332	0.5788	0.57342
AGE	-1.29568	0.324742	-3.9899	0.0009478								AGE	-1.31799	0.357156	-3.6902	0.00309
Regression results:												Regression results:
Multiple R-squared: 0.6738												Multiple R-squared: 0.5955
Adjusted R-squared: 0.6355												Adjusted R-squared: 0.5281
F-statistic: 17.56												F-statistic: 8.835
p-value: 1.881e-05												p-value: 0.0023
AIC: 41.76959												AIC: 32.19628
Model:												Model:
MAXMARKSsqrtZ~HumerusareaLN												MAXMARKSsqrtZ~FemurareaLN
Branch length transformation:												Branch length transformation:
lambda [ML]: 0.062												lambda [ML]: 0
lower bound: 0; p = 0.74077												lower bound: 0; p = 1
upper bound: 1; p = 0.016846												upper bound: 1; p = 0.020364
95% CI: (NA, 0.880)												95% CI: (NA, 0.914)
Coefficients:												Coefficients:
	estimate	standard error	t value	Pr(>|t|)									estimate	standard error	t value	Pr(>|t|)
intercept	-2.7035	0.58642	-4.6102	0.0002173								intercept	-2.21441	0.82548	-2.6826	0.01881
HumerusareaLN	0.38367	0.1184	3.2404	0.0045408								FemurareaLN	0.2567	0.17903	1.4338	0.17524
Regression results:												Regression results:
Multiple R-squared: 0.3684												Multiple R-squared: 0.1365
Adjusted R-squared: 0.3333												Adjusted R-squared: 0.07013
F-statistic: 10.5												F-statistic: 2.056
p-value: 0.0009503												p-value: 0.1676
AIC: 52.98639												AIC: 41.57201
Model:												Model:
GROWTHMARKSsqrtZ~HumerusvascLN+AGE												GROWTHMARKSsqrtZ~FemurvascLN+AGE
Branch length transformation:												Branch length transformation:
lambda [ML]: 0												lambda [ML]: 0
lower bound: 0; p = 1												lower bound: 0; p = 1
upper bound: 1; p = 5.2458e-05												upper bound: 1; p = 0.0013646
95% CI: (NA, 0.404)												95% CI: (NA, 0.404)
Coefficients:												Coefficients:
	estimate	standard error	t value	Pr(>|t|)									estimate	standard error	t value	Pr(>|t|)
intercept	1.62723	0.68392	2.3793	0.02933								intercept	2.4048	0.69722	3.4491	0.0048126
HumerusvascLN	0.25867	0.2617	0.9884	0.3368								FemurvascLN	-0.13139	0.22456	-0.5851	0.569337
AGE	-1.55389	0.2439	-6.371	6.967e-06								AGE	-1.40785	0.29756	-4.7313	0.0004875
Regression results:												Regression results:
Multiple R-squared: 0.7074												Multiple R-squared: 0.652
Adjusted R-squared: 0.673												Adjusted R-squared: 0.594
F-statistic: 20.55												F-statistic: 11.24
p-value: 6.825e-06												p-value: 0.0008439
AIC: 35.56453												AIC: 28.66917
Model:												Model:
GROWTHMARKSsqrtZ~HumerusvascLN												GROWTHMARKSsqrtZ~FemurvascLN
Branch length transformation:												Branch length transformation:
lambda [ML]: 0												lambda [ML]: 0.235
lower bound: 0; p = 1												lower bound: 0; p = 0.52442
upper bound: 1; p = 0.015175												upper bound: 1; p = 0.057983
95% CI: (NA, 0.864)												95% CI: (NA, NA)
Coefficients:												Coefficients:
	estimate	standard error	t value	Pr(>|t|)									estimate	standard error	t value	Pr(>|t|)
intercept	-0.33586	1.09213	-0.3075	0.762								intercept	0.32418	0.83153	0.3899	0.703
HumerusvascLN	0.18717	0.46766	0.4002	0.6937								FemurvascLN	-0.1678	0.36554	-0.4591	0.6538
Regression results:												Regression results:
Multiple R-squared: 0.00882												Multiple R-squared: 0.01595
Adjusted R-squared: -0.04625												Adjusted R-squared: -0.05974
F-statistic: 0.1602												F-statistic: 0.2107
p-value: 0.8532												p-value: 0.8127
AIC: 57.96714												AIC: 42.05469
Model:												Model:
MAXMARKSsqrtZ~HumerusvascLN+AGE												MAXMARKSsqrtZ~FemurvascLN+AGE
Branch length transformation:												Branch length transformation:
lambda [ML]: 0												lambda [ML]: 0
lower bound: 0; p = 1												lower bound: 0; p = 1
upper bound: 1; p = 0.0003374												upper bound: 1; p = 0.0016425
95% CI: (NA, 0.509)												95% CI: (NA, 0.528)
Coefficients:												Coefficients:
	estimate	standard error	t value	Pr(>|t|)									estimate	standard error	t value	Pr(>|t|)
intercept	0.031455	0.806283	0.039	0.96933								intercept	0.975928	0.793651	1.2297	0.242385
HumerusvascLN	0.559573	0.308518	1.8137	0.08741								FemurvascLN	0.053081	0.255622	0.2077	0.83898
AGE	-1.61808	0.287538	-5.6274	3.016e-05								AGE	-1.38692	0.338719	-4.0946	0.001487
Regression results:												Regression results:
Multiple R-squared: 0.6676												Multiple R-squared: 0.5857
Adjusted R-squared: 0.6285												Adjusted R-squared: 0.5167
F-statistic: 17.07												F-statistic: 8.483
p-value: 2.247e-05												p-value: 0.002702
AIC: 42.1483												AIC: 32.55552
Model:												Model:
MAXMARKSsqrtZ~HumerusvascLN												MAXMARKSsqrtZ~FemurvascLN
Branch length transformation:												Branch length transformation:
lambda [ML]: 0.01												lambda [ML]: 0.267
lower bound: 0; p = 0.97783												lower bound: 0; p = 0.46927
upper bound: 1; p = 0.061208												upper bound: 1; p = 0.049112
95% CI: (NA, NA)												95% CI: (NA, 0.999)
Coefficients:												Coefficients:
	estimate	standard error	t value	Pr(>|t|)									estimate	standard error	t value	Pr(>|t|)
intercept	-1.98895	1.18616	-1.6768	0.1109								intercept	-0.997828	0.866172	-1.152	0.2701
HumerusvascLN	0.47733	0.508	0.9396	0.3599								FemurvascLN	-0.013259	0.379155	-0.035	0.9726
Regression results:												Regression results:
Multiple R-squared: 0.04676												Multiple R-squared: 9.406e-05
Adjusted R-squared: -0.006203												Adjusted R-squared: -0.07682
F-statistic: 0.8829												F-statistic: 0.001223
p-value: 0.4308												p-value: 0.9988
AIC: 61.18335												AIC: 43.14597
Model:												Model:
GROWTHMARKSsqrtZ~HumerusPODLN+AGE												GROWTHMARKSsqrtZ~FemurPODLN+AGE
Branch length transformation:												Branch length transformation:
lambda [ML]: 0												lambda [ML]: 0
lower bound: 0; p = 1												lower bound: 0; p = 1
upper bound: 1; p = 4.99e-05												upper bound: 1; p = 0.00051299
95% CI: (NA, 0.415)												95% CI: (NA, 0.431)
Coefficients:												Coefficients:
	estimate	standard error	t value	Pr(>|t|)									estimate	standard error	t value	Pr(>|t|)
intercept	0.14511	1.63121	0.089	0.9302								intercept	1.37199	1.8848	0.7279	0.480623
HumerusPODLN	0.46435	0.35915	1.2929	0.2133								FemurPODLN	0.17908	0.43994	0.4071	0.691138
AGE	-1.47614	0.24472	-6.0319	1.347e-05								AGE	-1.41011	0.30076	-4.6884	0.0005246
Regression results:												Regression results:
Multiple R-squared: 0.7183												Multiple R-squared: 0.6469
Adjusted R-squared: 0.6852												Adjusted R-squared: 0.5881
F-statistic: 21.67												F-statistic: 10.99
p-value: 4.803e-06												p-value: 0.0009285
AIC: 34.80631												AIC: 28.88537
Model:												Model:
GROWTHMARKSsqrtZ~HumerusPODLN												GROWTHMARKSsqrtZ~FemurPODLN
Branch length transformation:												Branch length transformation:
lambda [ML]: 0												lambda [ML]: 0.173
lower bound: 0; p = 1												lower bound: 0; p = 0.63931
upper bound: 1; p = 0.0088889												upper bound: 1; p = 0.074473
95% CI: (NA, 0.782)												95% CI: (NA, NA)
Coefficients:												Coefficients:
	estimate	standard error	t value	Pr(>|t|)									estimate	standard error	t value	Pr(>|t|)
intercept	-3.83222	2.56945	-1.4915	0.1532								intercept	0.021671	2.95711	0.0073	0.9943
HumerusPODLN	0.92595	0.60431	1.5323	0.1428								FemurPODLN	-0.013818	0.694699	-0.0199	0.9844
Regression results:												Regression results:
Multiple R-squared: 0.1154												Multiple R-squared: 3.043e-05
Adjusted R-squared: 0.06624												Adjusted R-squared: -0.07689
F-statistic: 2.348												F-statistic: 0.0003957
p-value: 0.1242												p-value: 0.9996
AIC: 55.69229												AIC: 42.27933
Model:												Model:
MAXMARKSsqrtZ~HumerusPODLN+AGE												MAXMARKSsqrtZ~FemurPODLN+AGE
Branch length transformation:												Branch length transformation:
lambda [ML]: 0												lambda [ML]: 0
lower bound: 0; p = 1												lower bound: 0; p = 1
upper bound: 1; p = 0.00036776												upper bound: 1; p = 0.00055099
95% CI: (NA, 0.580)												95% CI: (NA, 0.467)
Coefficients:												Coefficients:
	estimate	standard error	t value	Pr(>|t|)									estimate	standard error	t value	Pr(>|t|)
intercept	-2.58965	1.91318	-1.3536	0.19359								intercept	-0.64901	2.0693	-0.3136	0.759182
HumerusPODLN	0.87267	0.42123	2.0717	0.05382								FemurPODLN	0.42133	0.48301	0.8723	0.400157
AGE	-1.46901	0.28702	-5.1181	8.565e-05								AGE	-1.42039	0.33021	-4.3015	0.001029
Regression results:												Regression results:
Multiple R-squared: 0.6833												Multiple R-squared: 0.609
Adjusted R-squared: 0.646												Adjusted R-squared: 0.5439
F-statistic: 18.34												F-statistic: 9.347
p-value: 1.43e-05												p-value: 0.001831
AIC: 41.18399												AIC: 31.68711
Model:												Model:
MAXMARKSsqrtZ~HumerusPODLN												MAXMARKSsqrtZ~FemurPODLN
Branch length transformation:												Branch length transformation:
lambda [ML]: 0.065												lambda [ML]: 0.277
lower bound: 0; p = 0.8004												lower bound: 0; p = 0.42284
upper bound: 1; p = 0.021488												upper bound: 1; p = 0.05593
95% CI: (NA, 0.920)												95% CI: (NA, NA)
Coefficients:												Coefficients:
	estimate	standard error	t value	Pr(>|t|)									estimate	standard error	t value	Pr(>|t|)
intercept	-6.43192	2.70689	-2.3761	0.0288								intercept	-1.95363	3.02605	-0.6456	0.5298
HumerusPODLN	1.31191	0.63591	2.063	0.05384								FemurPODLN	0.21991	0.71127	0.3092	0.7621
Regression results:												Regression results:
Multiple R-squared: 0.1912												Multiple R-squared: 0.0073
Adjusted R-squared: 0.1463												Adjusted R-squared: -0.06906
F-statistic: 4.256												F-statistic: 0.0956
p-value: 0.03065												p-value: 0.9095
AIC: 57.77035												AIC: 43.03855

## Sheet: S6
Model Conditions
Survivorship	Type 1 (convex lx over x) or Type 3 (concave lx over x)
Lifespan	Long (slope for gx over x = -3) or short (slope for gx over x = -2)
Breeding	Late (onset at 50% of max age/size) or early (onset at 30% of max age/size)
MaxFecundity	Low (3 for Type 1, 100 for Type 3) or High (5 for Type 1, 160 for Type 3)
Kvar (%)	Variability in equilibrium densities around the mean used in logistic population growth models (reflecting environmental variability via enforced changes in 'carrying capacity')
Results, presented as means and standard deviations (sd) over 1 000 permutations
Life tables
Sx	Survivorship (number of individuals surviving) at age/size class x
lx	Standardized survivorship (lx/l0)
gx	Age-specific survivorship, simulated using equation 2
qx	Mortality rate (1-gx)
mx	Fecundity at age/size class x, simulated using equation 3
Fx	Fertility (bxlx)
Lx	Proportion surviving at mid-point of each x ([lx+lx+1]/2)
ex	Life expectancy ([∑Lx:Lk]/lx); k represents the oldest/largest class x
G0	Generation time (∑lxmxx/∑lxmx)
Age/size-structured matrix models
Wx	Relative abundance (proportion) of age/size class x at stable age distribution
λ	finite population growth rate at stable age distribution
Population growth models
pext	Probability of extinction (frequency with which popoulation size = 0 over 1 000 permutations)

## Sheet: S7
Model Number	Survivorship	Lifespan	Breeding	MaxFecundity	Kvar (%)	Age/Size Class (x)	Sx_mean	Sx_sd	lx_mean	lx_sd	gx_mean	gx_sd	qx_mean	qx_sd	mx_mean	mx_sd	Fx_mean	Fx_sd	Lx_mean	Lx_sd	ex_mean	ex_sd
1	Type 1	long	late	low	0	0	300	0	1	0	0.888053	0.0156768	0.111947	0.0156768	0	0	0	0	0.944027	0.0078384	4.6065	0.14047
1	Type 1	long	late	low	0	1	266.416	4.70304	0.888053	0.0156768	0.885532	0.0178139	0.114468	0.0178139	0	0	0	0	0.837226	0.0167528	4.12422	0.137278
1	Type 1	long	late	low	0	2	235.92	6.30981	0.786399	0.0210327	0.874556	0.0235398	0.125444	0.0235398	0	0	0	0	0.737075	0.0217919	3.59272	0.132019
1	Type 1	long	late	low	0	3	206.325	7.83639	0.687751	0.0261213	0.850299	0.0288297	0.1497	0.0288297	0	0	0	0	0.636289	0.0265113	3.03622	0.113762
1	Type 1	long	late	low	0	4	175.448	9.11931	0.584827	0.0303977	0.800527	0.0290716	0.199473	0.0290716	1.00028	0.115326	0.800683	0.096363	0.526477	0.0282322	2.48283	0.0906298
1	Type 1	long	late	low	0	5	140.438	8.68617	0.468126	0.0289539	0.72757	0.0290065	0.27243	0.0290065	2.06335	0.117044	1.50111	0.102287	0.404341	0.0256266	1.97693	0.0695104
1	Type 1	long	late	low	0	6	102.167	7.37105	0.340556	0.0245702	0.625022	0.0289854	0.374978	0.0289854	2.60498	0.118395	1.62819	0.10623	0.276709	0.0206152	1.53002	0.0537431
1	Type 1	long	late	low	0	7	63.8587	5.50065	0.212862	0.0183355	0.491756	0.0291288	0.508244	0.0291288	2.86708	0.114226	1.40995	0.101216	0.158768	0.0140138	1.148	0.0405893
1	Type 1	long	late	low	0	8	31.4023	3.28062	0.104674	0.0109354	0.317759	0.0284319	0.682241	0.0284319	2.99666	0.112962	0.952106	0.0913469	0.0689643	0.0073214	0.817759	0.0284319
1	Type 1	long	late	low	0	9	9.97636	1.35787	0.0332545	0.00452624	0.111929	0.0157623	0.888071	0.0157623	0	0	0	0	0.0166273	0.00226312	0.5	1.97771e-14
2	Type 1	short	late	low	0	0	300	0	1	0	0.887886	0.0161014	0.112113	0.0161014	0	0	0	0	0.943943	0.00805072	3.99683	0.131692
2	Type 1	short	late	low	0	1	266.366	4.83043	0.887886	0.0161014	0.870912	0.0246637	0.129088	0.0246637	0	0	0	0	0.83058	0.0186701	3.43839	0.130424
2	Type 1	short	late	low	0	2	231.982	7.81975	0.773273	0.0260658	0.832628	0.0285553	0.167372	0.0285553	0	0	0	0	0.708567	0.0264838	2.87383	0.112585
2	Type 1	short	late	low	0	3	193.158	9.37194	0.643861	0.0312398	0.771566	0.0284404	0.228434	0.0284404	0	0	0	0	0.57033	0.0293137	2.35089	0.0897518
2	Type 1	short	late	low	0	4	149.04	9.16496	0.496799	0.0305499	0.692768	0.029356	0.307232	0.029356	0.997628	0.115242	0.691155	0.0854326	0.420493	0.0270114	1.89878	0.0722003
2	Type 1	short	late	low	0	5	103.256	7.79066	0.344188	0.0259689	0.599272	0.0292917	0.400728	0.0292917	2.06934	0.11566	1.24015	0.0928939	0.275251	0.0217125	1.51905	0.0569164
2	Type 1	short	late	low	0	6	61.8942	5.74373	0.206314	0.0191458	0.488034	0.0293345	0.511966	0.0293345	2.60425	0.113986	1.27106	0.0959063	0.153498	0.0145279	1.20048	0.0461982
2	Type 1	short	late	low	0	7	30.2047	3.32463	0.100682	0.0110821	0.358589	0.0294029	0.641411	0.0294029	2.86948	0.11728	1.02898	0.0945242	0.0683941	0.00769635	0.935273	0.0372641
2	Type 1	short	late	low	0	8	10.8317	1.50101	0.0361057	0.00500337	0.213848	0.0297509	0.786152	0.0297509	3.0022	0.116267	0.642058	0.0929486	0.0219152	0.00310178	0.713848	0.0297509
2	Type 1	short	late	low	0	9	2.31742	0.465685	0.00772474	0.00155228	0.0621333	0.0161733	0.937867	0.0161733	0	0	0	0	0.00386237	0.000776142	0.5	7.28563e-14
3	Type 1	long	early	low	0	0	300	0	1	0	0.887523	0.0160973	0.112477	0.0160973	0	0	0	0	0.943762	0.00804866	4.60041	0.144978
3	Type 1	long	early	low	0	1	266.257	4.82919	0.887523	0.0160973	0.883953	0.0187759	0.116047	0.0187759	0	0	0	0	0.83602	0.0170145	4.12011	0.141832
3	Type 1	long	early	low	0	2	235.355	6.44789	0.784517	0.021493	0.875476	0.02421	0.124524	0.02421	0.998688	0.114393	0.874395	0.103686	0.735674	0.0223934	3.59531	0.13296
3	Type 1	long	early	low	0	3	206.049	8.07451	0.686831	0.026915	0.848761	0.0290636	0.151239	0.0290636	2.0187	0.116009	1.71351	0.116096	0.63489	0.0267447	3.03571	0.120118
3	Type 1	long	early	low	0	4	174.885	9.07394	0.582949	0.0302465	0.801787	0.0289371	0.198213	0.0289371	2.52239	0.117277	2.02219	0.115094	0.525186	0.0287215	2.4875	0.096649
3	Type 1	long	early	low	0	5	140.227	8.967	0.467424	0.02989	0.727526	0.0294384	0.272474	0.0294384	2.78177	0.116361	2.02388	0.118871	0.403749	0.0268045	1.97858	0.0727122
3	Type 1	long	early	low	0	6	102.022	7.76656	0.340074	0.0258885	0.626728	0.0290109	0.373272	0.0290109	2.90515	0.118323	1.82063	0.110501	0.276614	0.0217423	1.53226	0.0533007
3	Type 1	long	early	low	0	7	63.9462	5.75686	0.213154	0.0191895	0.491005	0.0285913	0.508995	0.0285913	2.96613	0.117037	1.45644	0.10336	0.158912	0.0146881	1.1471	0.0398122
3	Type 1	long	early	low	0	8	31.4011	3.40217	0.10467	0.0113406	0.31799	0.0295123	0.68201	0.0295123	3.00027	0.116229	0.953965	0.0950717	0.0689687	0.00754964	0.81799	0.0295123
3	Type 1	long	early	low	0	9	9.98011	1.38777	0.033267	0.00462589	0.112511	0.0160239	0.887489	0.0160239	0	0	0	0	0.0166335	0.00231294	0.5	2.05496e-14
4	Type 1	short	early	low	0	0	300	0	1	0	0.887565	0.0161086	0.112435	0.0161086	0	0	0	0	0.943783	0.00805429	3.98765	0.131987
4	Type 1	short	early	low	0	1	266.27	4.83257	0.887565	0.0161086	0.870504	0.0256518	0.129496	0.0256518	0	0	0	0	0.830103	0.0191237	3.42937	0.127976
4	Type 1	short	early	low	0	2	231.792	8.1167	0.77264	0.0270557	0.829836	0.0288347	0.170164	0.0288347	0.999605	0.116807	0.829645	0.102238	0.7069	0.0271092	2.8652	0.110201
4	Type 1	short	early	low	0	3	192.348	9.47359	0.64116	0.0315786	0.77044	0.0285918	0.22956	0.0285918	2.0092	0.119114	1.54809	0.110136	0.567577	0.0295719	2.35023	0.0892053
4	Type 1	short	early	low	0	4	148.198	9.21891	0.493994	0.0307297	0.693659	0.0294901	0.306341	0.0294901	2.52151	0.113903	1.74911	0.109118	0.418344	0.0272882	1.90142	0.0704787
4	Type 1	short	early	low	0	5	102.808	7.88438	0.342694	0.0262813	0.599634	0.0290948	0.400366	0.0290948	2.77442	0.114999	1.6635	0.104106	0.274067	0.0213025	1.52039	0.0565172
4	Type 1	short	early	low	0	6	61.6322	5.44168	0.205441	0.0181389	0.488457	0.028581	0.511543	0.028581	2.90977	0.118181	1.42119	0.0997736	0.152896	0.0138265	1.20166	0.0442651
4	Type 1	short	early	low	0	7	30.1052	3.19784	0.100351	0.0106595	0.359497	0.0288604	0.640503	0.0288604	2.96629	0.114202	1.06649	0.0965073	0.0682115	0.007378	0.93655	0.0367121
4	Type 1	short	early	low	0	8	10.8217	1.43737	0.0360722	0.00479123	0.214304	0.0288955	0.785696	0.0288955	3.00009	0.114567	0.643079	0.0910732	0.0219002	0.00295155	0.714304	0.0288955
4	Type 1	short	early	low	0	9	2.31848	0.439022	0.00772827	0.00146341	0.0625984	0.016226	0.937402	0.016226	0	0	0	0	0.00386413	0.000731704	0.5	7.25504e-14
5	Type 1	long	late	high	0	0	300	0	1	0	0.887459	0.0160216	0.112541	0.0160216	0	0	0	0	0.94373	0.00801079	4.59804	0.138967
5	Type 1	long	late	high	0	1	266.238	4.80648	0.887459	0.0160216	0.88436	0.0182856	0.115639	0.0182856	0	0	0	0	0.836144	0.0170394	4.11787	0.137635
5	Type 1	long	late	high	0	2	235.449	6.41825	0.78483	0.0213942	0.874145	0.0239884	0.125855	0.0239884	0	0	0	0	0.735433	0.0218651	3.59106	0.134058
5	Type 1	long	late	high	0	3	205.811	7.83091	0.686037	0.026103	0.849518	0.0287075	0.150482	0.0287075	0	0	0	0	0.634417	0.0260392	3.03595	0.114309
5	Type 1	long	late	high	0	4	174.839	8.87896	0.582798	0.0295965	0.800046	0.0293589	0.199954	0.0293589	1.00414	0.229796	0.803283	0.186182	0.524529	0.0279404	2.48522	0.0905634
5	Type 1	long	late	high	0	5	139.878	8.74754	0.466261	0.0291585	0.729147	0.0292436	0.270853	0.0292436	3.12592	0.224899	2.27938	0.189432	0.403087	0.0256799	1.98149	0.0710645
5	Type 1	long	late	high	0	6	101.974	7.34791	0.339912	0.024493	0.626445	0.0294574	0.373555	0.0294574	4.20325	0.228508	2.63309	0.189531	0.276423	0.0205205	1.53184	0.0547452
5	Type 1	long	late	high	0	7	63.8804	5.48861	0.212935	0.0182954	0.491157	0.0283422	0.508843	0.0283422	4.73653	0.233789	2.32656	0.179257	0.158759	0.0139703	1.14713	0.0401239
5	Type 1	long	late	high	0	8	31.375	3.25066	0.104583	0.0108355	0.317535	0.0289545	0.682465	0.0289545	4.99482	0.230515	1.58611	0.162968	0.0689028	0.00737203	0.817535	0.0289545
5	Type 1	long	late	high	0	9	9.9667	1.41274	0.0332223	0.00470913	0.112865	0.0161695	0.887135	0.0161695	0	0	0	0	0.0166112	0.00235457	0.5	2.11837e-14
6	Type 1	short	late	high	0	0	300	0	1	0	0.887416	0.0160336	0.112584	0.0160336	0	0	0	0	0.943708	0.00801681	3.99739	0.130499
6	Type 1	short	late	high	0	1	266.225	4.81009	0.887416	0.0160336	0.872445	0.0252593	0.127554	0.0252593	0	0	0	0	0.83082	0.0187876	3.44103	0.126695
6	Type 1	short	late	high	0	2	232.267	7.94946	0.774225	0.0264982	0.830982	0.0289687	0.169018	0.0289687	0	0	0	0	0.708785	0.0264314	2.87111	0.110387
6	Type 1	short	late	high	0	3	193.004	9.29193	0.643346	0.0309731	0.770417	0.0288603	0.229583	0.0288603	0	0	0	0	0.5695	0.0290341	2.3534	0.0888001
6	Type 1	short	late	high	0	4	148.696	9.11597	0.495653	0.0303866	0.694975	0.0288222	0.305025	0.0288222	1.00108	0.228149	0.695794	0.161712	0.420078	0.0270375	1.90576	0.0730658
6	Type 1	short	late	high	0	5	103.351	7.81159	0.344503	0.0260386	0.600327	0.0293777	0.399673	0.0293777	3.11149	0.228784	1.86787	0.164733	0.27566	0.0214551	1.52256	0.0574613
6	Type 1	short	late	high	0	6	62.0451	5.59375	0.206817	0.0186458	0.488928	0.0280049	0.511071	0.0280049	4.19697	0.230943	2.05224	0.166255	0.153963	0.0141022	1.20323	0.0428307
6	Type 1	short	late	high	0	7	30.3327	3.20196	0.101109	0.0106732	0.361441	0.0291946	0.638559	0.0291946	4.74489	0.231079	1.71508	0.162831	0.0688217	0.00736563	0.938474	0.0370377
6	Type 1	short	late	high	0	8	10.9603	1.434	0.0365342	0.00478001	0.213108	0.0291173	0.786892	0.0291173	4.9955	0.234935	1.06448	0.153181	0.0221614	0.0029562	0.713108	0.0291173
6	Type 1	short	late	high	0	9	2.33657	0.447025	0.00778856	0.00149008	0.0630248	0.0164653	0.936975	0.0164653	0	0	0	0	0.00389428	0.000745041	0.5	7.25445e-14
7	Type 3	long	late	low	0	0	300	0	1	0	0.262647	0.0161408	0.737353	0.0161408	0	0	0	0	0.631323	0.00807041	1.74628	0.094051
7	Type 3	long	late	low	0	1	78.794	4.84225	0.262647	0.0161408	0.741867	0.0290195	0.258133	0.0290195	0	0	0	0	0.228745	0.0145113	4.24505	0.206153
7	Type 3	long	late	low	0	2	58.4527	4.23188	0.194842	0.0141063	0.83353	0.0286286	0.16647	0.0286286	0	0	0	0	0.178628	0.0132769	4.54797	0.190258
7	Type 3	long	late	low	0	3	48.7239	3.92971	0.162413	0.013099	0.86351	0.0269175	0.13649	0.0269175	0	0	0	0	0.151335	0.0124942	4.35641	0.155851
7	Type 3	long	late	low	0	4	42.0773	3.6929	0.140258	0.0123097	0.874928	0.023435	0.125072	0.023435	100.135	5.70501	87.6209	5.66775	0.131485	0.0116379	3.96603	0.116752
7	Type 3	long	late	low	0	5	36.8135	3.36835	0.122712	0.0112278	0.880971	0.0206052	0.119029	0.0206052	99.729	5.56126	87.8572	5.29333	0.115409	0.0106335	3.46162	0.0862541
7	Type 3	long	late	low	0	6	32.4316	3.06219	0.108105	0.0102073	0.883803	0.0186752	0.116197	0.0186752	99.7276	5.74403	88.1388	5.39751	0.101821	0.00961947	2.86175	0.0576665
7	Type 3	long	late	low	0	7	28.6607	2.74564	0.0955356	0.00915214	0.88638	0.0172564	0.11362	0.0172564	95.2624	5.68113	84.4448	5.39267	0.0901099	0.00869041	2.1723	0.0354575
7	Type 3	long	late	low	0	8	25.4053	2.49465	0.0846842	0.00831551	0.886666	0.0167487	0.113333	0.0167487	3.0529	3.57346	2.70453	3.16739	0.0798834	0.00785675	1.38667	0.0167487
7	Type 3	long	late	low	0	9	22.5248	2.24113	0.0750826	0.00747043	0.887546	0.0158918	0.112454	0.0158918	0	0	0	0	0.0375413	0.00373521	0.5	2.71337e-15
8	Type 3	short	late	low	0	0	300	0	1	0	0.211944	0.0159612	0.788056	0.0159612	0	0	0	0	0.605972	0.00798062	1.36758	0.0766005
8	Type 3	short	late	low	0	1	63.5833	4.78837	0.211944	0.0159612	0.667911	0.029342	0.332089	0.029342	0	0	0	0	0.176748	0.0136071	3.59357	0.191377
8	Type 3	short	late	low	0	2	42.4653	3.67121	0.141551	0.0122374	0.78422	0.0292083	0.215779	0.0292083	0	0	0	0	0.12628	0.0111284	4.13128	0.191315
8	Type 3	short	late	low	0	3	33.3029	3.1452	0.11101	0.010484	0.832789	0.0288381	0.167211	0.0288381	0	0	0	0	0.101732	0.00976782	4.13038	0.170746
8	Type 3	short	late	low	0	4	27.7363	2.80652	0.0924543	0.00935507	0.859534	0.028549	0.140466	0.028549	99.8196	5.54766	85.8029	5.62998	0.0859648	0.00884443	3.85942	0.142142
8	Type 3	short	late	low	0	5	23.8426	2.56648	0.0794752	0.00855495	0.871211	0.0249019	0.128789	0.0249019	100.052	5.85419	87.163	5.63206	0.0743545	0.00803488	3.4084	0.101558
8	Type 3	short	late	low	0	6	20.7701	2.29656	0.0692337	0.0076552	0.877484	0.0217259	0.122516	0.0217259	99.4448	5.7398	87.2612	5.47589	0.0649961	0.00726257	2.83834	0.066326
8	Type 3	short	late	low	0	7	18.2275	2.08693	0.0607584	0.00695644	0.883315	0.0192984	0.116685	0.0192984	95.0611	5.8258	83.9686	5.4578	0.0572149	0.00658899	2.16486	0.039421
8	Type 3	short	late	low	0	8	16.1015	1.88398	0.0536715	0.00627994	0.884789	0.017909	0.115211	0.017909	2.90272	3.53357	2.56711	3.12421	0.0505769	0.00591338	1.38479	0.017909
8	Type 3	short	late	low	0	9	14.2447	1.67762	0.0474823	0.00559208	0.887754	0.0161558	0.112246	0.0161558	0	0	0	0	0.0237411	0.00279604	0.5	3.93978e-15
9	Type 3	long	early	low	0	0	300	0	1	0	0.262274	0.0161739	0.737726	0.0161739	0	0	0	0	0.631137	0.00808694	1.17332	0.0519367
9	Type 3	long	early	low	0	1	78.6823	4.85217	0.262274	0.0161739	0.495045	0.0287642	0.504955	0.0287642	0	0	0	0	0.196068	0.0128498	2.06705	0.114689
9	Type 3	long	early	low	0	2	38.9583	3.3855	0.129861	0.011285	0.616312	0.0287438	0.383688	0.0287438	2.94864	3.57636	1.81472	2.20324	0.104946	0.00929518	2.66519	0.133707
9	Type 3	long	early	low	0	3	24.0094	2.36338	0.0800313	0.00787793	0.694808	0.0285919	0.305192	0.0285919	11.2389	5.60988	7.81264	3.92798	0.0678232	0.00682139	3.01287	0.135596
9	Type 3	long	early	low	0	4	16.6845	1.80761	0.055615	0.00602538	0.747759	0.0294634	0.252241	0.0294634	20.546	5.6893	15.3625	4.29926	0.0485985	0.00530761	3.11673	0.128885
9	Type 3	long	early	low	0	5	12.4746	1.42709	0.041582	0.00475697	0.791912	0.0288422	0.208088	0.0288422	28.5793	5.79319	22.6252	4.63436	0.0372564	0.00431223	2.99975	0.113976
9	Type 3	long	early	low	0	6	9.87923	1.19079	0.0329308	0.0039693	0.828668	0.028361	0.171332	0.028361	36.1861	5.59627	29.9962	4.81296	0.0301095	0.00365961	2.65663	0.0877256
9	Type 3	long	early	low	0	7	8.18646	1.02635	0.0272882	0.00342117	0.854595	0.0288147	0.145405	0.0288147	43.2361	5.56984	36.9467	4.89587	0.0253053	0.00320416	2.10253	0.0573772
9	Type 3	long	early	low	0	8	6.99672	0.912909	0.0233224	0.00304303	0.875213	0.0239429	0.124787	0.0239429	49.1791	5.58894	43.0397	5.01253	0.0218668	0.00286329	1.37521	0.0239429
9	Type 3	long	early	low	0	9	6.12337	0.814419	0.0204112	0.00271473	0.887025	0.0162304	0.112975	0.0162304	0	0	0	0	0.0102056	0.00135737	0.5	8.68783e-15
10	Type 3	short	early	low	0	0	300	0	1	0	0.212903	0.0162096	0.787097	0.0162096	0	0	0	0	0.606452	0.00810481	0.943301	0.0382977
10	Type 3	short	early	low	0	1	63.8709	4.86289	0.212903	0.0162096	0.412697	0.0291441	0.587303	0.0291441	0	0	0	0	0.150384	0.0118724	1.58225	0.0870472
10	Type 3	short	early	low	0	2	26.3597	2.74441	0.0878658	0.00914803	0.535586	0.0284296	0.464414	0.0284296	2.98082	3.55804	1.59322	1.90493	0.0674544	0.00704913	2.12267	0.107425
10	Type 3	short	early	low	0	3	14.1129	1.60513	0.0470429	0.00535044	0.623849	0.0286339	0.376151	0.0286339	11.2112	5.64119	6.99449	3.53844	0.0381978	0.00442039	2.52959	0.117183
10	Type 3	short	early	low	0	4	8.80578	1.09427	0.0293526	0.00364756	0.692317	0.0291406	0.307683	0.0291406	20.7472	5.66604	14.3619	3.96696	0.0248334	0.00308754	2.75351	0.11875
10	Type 3	short	early	low	0	5	6.09425	0.783806	0.0203142	0.00261269	0.745639	0.0291133	0.254361	0.0291133	29.017	5.8115	21.629	4.38349	0.0177312	0.00230254	2.75528	0.111035
10	Type 3	short	early	low	0	6	4.54445	0.612855	0.0151482	0.00204285	0.792538	0.0294036	0.207462	0.0294036	36.4806	5.75383	28.9167	4.7136	0.013577	0.00184559	2.5246	0.0896359
10	Type 3	short	early	low	0	7	3.60175	0.504692	0.0120058	0.00168231	0.833057	0.0285001	0.166943	0.0285001	43.1327	5.53157	35.9373	4.81266	0.0110049	0.0015606	2.05451	0.0589898
10	Type 3	short	early	low	0	8	3.0012	0.438304	0.010004	0.00146101	0.86597	0.0269453	0.13403	0.0269453	49.446	5.72781	42.8197	5.15044	0.00933416	0.00137228	1.36597	0.0269453
10	Type 3	short	early	low	0	9	2.5993	0.38964	0.00866433	0.0012988	0.88638	0.0164194	0.11362	0.0164194	0	0	0	0	0.00433216	0.000649401	0.5	1.16795e-14
11	Type 3	long	late	high	0	0	300	0	1	0	0.262988	0.0167988	0.737012	0.0167988	0	0	0	0	0.631494	0.00839938	1.75116	0.0952347
11	Type 3	long	late	high	0	1	78.8963	5.03963	0.262988	0.0167988	0.742798	0.0289521	0.257202	0.0289521	0	0	0	0	0.229161	0.0150364	4.25767	0.201524
11	Type 3	long	late	high	0	2	58.6006	4.3388	0.195335	0.0144627	0.834854	0.0280982	0.165145	0.0280982	0	0	0	0	0.179214	0.0136535	4.55889	0.188229
11	Type 3	long	late	high	0	3	48.9278	4.0366	0.163093	0.0134553	0.864144	0.0270961	0.135856	0.0270961	0	0	0	0	0.15201	0.0126832	4.36192	0.158783
11	Type 3	long	late	high	0	4	42.2782	3.70348	0.140927	0.0123449	0.876203	0.02324	0.123797	0.02324	160.209	9.08086	140.37	8.70236	0.132202	0.0116739	3.96903	0.117221
11	Type 3	long	late	high	0	5	37.043	3.37839	0.123477	0.0112613	0.881032	0.0205436	0.118968	0.0205436	160.029	9.29497	141.001	8.98132	0.116127	0.0106196	3.45924	0.0862743
11	Type 3	long	late	high	0	6	32.6334	3.0448	0.108778	0.0101493	0.883004	0.0189516	0.116996	0.0189516	159.831	9.05381	141.132	8.56614	0.102412	0.00958194	2.85884	0.0588626
11	Type 3	long	late	high	0	7	28.8136	2.74222	0.0960453	0.00914074	0.886131	0.0172386	0.113869	0.0172386	151.607	9.23897	134.341	8.55406	0.0905748	0.00863093	2.1714	0.0354595
11	Type 3	long	late	high	0	8	25.5313	2.4635	0.0851042	0.00821166	0.886192	0.0172968	0.113808	0.0172968	4.32155	5.46084	3.83032	4.84455	0.0802606	0.00777371	1.38619	0.0172968
11	Type 3	long	late	high	0	9	22.6251	2.22441	0.075417	0.00741472	0.887367	0.0163966	0.112633	0.0163966	0	0	0	0	0.0377085	0.00370736	0.5	2.72519e-15
12	Type 3	short	late	high	0	0	300	0	1	0	0.212989	0.0163707	0.78701	0.0163707	0	0	0	0	0.606495	0.00818536	1.37089	0.0758593
12	Type 3	short	late	high	0	1	63.8969	4.91122	0.212989	0.0163707	0.668448	0.0283181	0.331552	0.0283181	0	0	0	0	0.177668	0.0138111	3.58946	0.182302
12	Type 3	short	late	high	0	2	42.704	3.65602	0.142347	0.0121867	0.78316	0.0289024	0.21684	0.0289024	0	0	0	0	0.126911	0.0110349	4.12184	0.189827
12	Type 3	short	late	high	0	3	33.4429	3.1053	0.111476	0.010351	0.833067	0.0290874	0.166933	0.0290874	0	0	0	0	0.102175	0.00965235	4.12468	0.173679
12	Type 3	short	late	high	0	4	27.8622	2.78051	0.0928739	0.00926835	0.856798	0.0281768	0.143202	0.0281768	159.788	9.10965	136.93	9.36816	0.08622	0.00865866	3.85095	0.140846
12	Type 3	short	late	high	0	5	23.8699	2.48265	0.0795662	0.0082755	0.871008	0.0252675	0.128992	0.0252675	159.99	9.25096	139.366	9.21986	0.0744392	0.00785461	3.41105	0.103617
12	Type 3	short	late	high	0	6	20.7937	2.27324	0.0693123	0.00757748	0.878691	0.0218463	0.121309	0.0218463	159.254	9.06122	139.937	8.71147	0.0651064	0.0071382	2.84216	0.0687174
12	Type 3	short	late	high	0	7	18.2702	2.03716	0.0609006	0.00679054	0.883127	0.0192387	0.116873	0.0192387	151.504	9.2966	133.802	8.79079	0.0573406	0.00640672	2.16548	0.039452
12	Type 3	short	late	high	0	8	16.1342	1.82525	0.0537807	0.00608416	0.88589	0.0176781	0.11411	0.0176781	4.42651	5.42047	3.91994	4.8046	0.0507115	0.00575214	1.38589	0.0176781
12	Type 3	short	late	high	0	9	14.2927	1.6394	0.0476422	0.00546467	0.887072	0.0164521	0.112928	0.0164521	0	0	0	0	0.0238211	0.00273234	0.5	3.6916e-15
13	Type 1	long	late	low	10	0	300	0	1	0	0.874167	0.0340969	0.125833	0.0340969	0	0	0	0	0.937084	0.0170484	4.48402	0.536113
13	Type 1	long	late	low	10	1	262.25	10.2291	0.874167	0.0340969	0.871249	0.0352398	0.128751	0.0352398	0	0	0	0	0.818325	0.0438836	4.04312	0.473056
13	Type 1	long	late	low	10	2	228.745	16.5857	0.762483	0.0552858	0.862963	0.0406755	0.137037	0.0406755	0	0	0	0	0.711098	0.0635129	3.55379	0.410888
13	Type 1	long	late	low	10	3	197.914	21.8777	0.659713	0.0729256	0.84191	0.0479291	0.15809	0.0479291	0	0	0	0	0.608954	0.079574	3.02635	0.338477
13	Type 1	long	late	low	10	4	167.459	26.1678	0.558195	0.0872259	0.798897	0.0534006	0.201103	0.0534006	1.0017	0.113586	0.79974	0.101593	0.503896	0.0901421	2.48937	0.255176
13	Type 1	long	late	low	10	5	134.879	28.2241	0.449596	0.0940803	0.727578	0.0534703	0.272422	0.0534703	2.07023	0.116246	1.5062	0.139224	0.39038	0.0909821	1.98122	0.171204
13	Type 1	long	late	low	10	6	99.3494	26.5783	0.331165	0.0885943	0.625211	0.0458365	0.374789	0.0458365	2.60008	0.116282	1.62554	0.139027	0.270625	0.0778069	1.53037	0.102586
13	Type 1	long	late	low	10	7	63.0255	20.2616	0.210085	0.0675386	0.489192	0.0401029	0.510808	0.0401029	2.86964	0.116846	1.4037	0.127637	0.157344	0.0533509	1.14547	0.0614428
13	Type 1	long	late	low	10	8	31.3809	11.8638	0.104603	0.0395459	0.31838	0.0342836	0.68162	0.0342836	3.00084	0.115785	0.955604	0.111066	0.0693084	0.0271232	0.81838	0.0342836
13	Type 1	long	late	low	10	9	10.2041	4.49571	0.0340137	0.0149857	0.112564	0.0168284	0.887436	0.0168284	0	0	0	0	0.0170069	0.00749284	0.5	2.06344e-14
14	Type 1	short	late	low	10	0	300	0	1	0	0.874007	0.0335703	0.125993	0.0335703	0	0	0	0	0.937003	0.0167852	3.9284	0.448555
14	Type 1	short	late	low	10	1	262.202	10.0711	0.874007	0.0335703	0.859241	0.0416313	0.140759	0.0416313	0	0	0	0	0.812995	0.0455851	3.41105	0.394853
14	Type 1	short	late	low	10	2	225.595	17.8987	0.751983	0.0596624	0.827977	0.0501539	0.172023	0.0501539	0	0	0	0	0.688453	0.0695201	2.87566	0.322318
14	Type 1	short	late	low	10	3	187.477	24.3085	0.624924	0.0810283	0.770266	0.0535947	0.229734	0.0535947	0	0	0	0	0.554846	0.0851061	2.35792	0.237224
14	Type 1	short	late	low	10	4	145.431	27.135	0.484769	0.0904499	0.693968	0.0486733	0.306032	0.0486733	1.00124	0.115113	0.69475	0.0929799	0.412269	0.0858846	1.90361	0.159702
14	Type 1	short	late	low	10	5	101.931	24.656	0.339769	0.0821866	0.596792	0.0452279	0.403208	0.0452279	2.07204	0.117272	1.23642	0.115524	0.272624	0.071472	1.51743	0.108634
14	Type 1	short	late	low	10	6	61.6437	18.4019	0.205479	0.0613397	0.488351	0.040188	0.511649	0.040188	2.59771	0.11423	1.26884	0.121245	0.153758	0.0486597	1.20153	0.0715769
14	Type 1	short	late	low	10	7	30.6108	10.9042	0.102036	0.0363472	0.35832	0.0360632	0.64168	0.0360632	2.86638	0.116287	1.02714	0.111916	0.0696689	0.0258318	0.934724	0.0484107
14	Type 1	short	late	low	10	8	11.1905	4.67187	0.0373017	0.0155729	0.212317	0.0328455	0.787683	0.0328455	3.0075	0.116011	0.638339	0.100705	0.0227176	0.00975055	0.712317	0.0328455
14	Type 1	short	late	low	10	9	2.44006	1.22543	0.00813353	0.00408476	0.0619953	0.0161168	0.938005	0.0161168	0	0	0	0	0.00406677	0.00204238	0.5	8.47737e-14
15	Type 1	long	early	low	10	0	300	0	1	0	0.875126	0.0341896	0.124874	0.0341896	0	0	0	0	0.937563	0.0170948	4.51083	0.524989
15	Type 1	long	early	low	10	1	262.538	10.2569	0.875126	0.0341896	0.872964	0.0351083	0.127036	0.0351083	0	0	0	0	0.819956	0.0436225	4.0692	0.460724
15	Type 1	long	early	low	10	2	229.436	16.4432	0.764787	0.0548107	0.865395	0.0397065	0.134605	0.0397065	0.997317	0.113131	0.863152	0.106365	0.714145	0.0627415	3.57636	0.399197
15	Type 1	long	early	low	10	3	199.051	21.5468	0.663504	0.0718228	0.845005	0.0471593	0.154995	0.0471593	2.01822	0.118958	1.70554	0.140391	0.613424	0.078342	3.04308	0.327536
15	Type 1	long	early	low	10	4	169.003	25.7649	0.563345	0.0858829	0.801903	0.0527761	0.198097	0.0527761	2.52487	0.116127	2.02459	0.161268	0.509302	0.0886392	2.49893	0.244914
15	Type 1	long	early	low	10	5	136.578	27.7311	0.455259	0.0924371	0.728181	0.0503635	0.271819	0.0503635	2.77339	0.115133	2.01946	0.162039	0.395208	0.0886541	1.98467	0.163006
15	Type 1	long	early	low	10	6	100.547	25.6804	0.335158	0.0856013	0.626075	0.0455483	0.373925	0.0455483	2.91201	0.11599	1.82313	0.151108	0.273929	0.075153	1.53405	0.10297
15	Type 1	long	early	low	10	7	63.8101	19.5773	0.2127	0.0652578	0.492342	0.0411991	0.507658	0.0411991	2.9654	0.114181	1.45993	0.134038	0.159611	0.051681	1.14898	0.062237
15	Type 1	long	early	low	10	8	31.9565	11.556	0.106522	0.0385199	0.31715	0.0340953	0.68285	0.0340953	3.00402	0.114271	0.952777	0.109108	0.0704763	0.0263243	0.81715	0.0340953
15	Type 1	long	early	low	10	9	10.3293	4.33451	0.034431	0.0144484	0.112309	0.0163201	0.887691	0.0163201	0	0	0	0	0.0172155	0.00722418	0.5	2.10879e-14
16	Type 1	short	early	low	10	0	300	0	1	0	0.877044	0.0313317	0.122956	0.0313317	0	0	0	0	0.938522	0.0156658	3.97693	0.43906
16	Type 1	short	early	low	10	1	263.113	9.3995	0.877044	0.0313317	0.863767	0.0399561	0.136233	0.0399561	0	0	0	0	0.817733	0.0427227	3.45393	0.392706
16	Type 1	short	early	low	10	2	227.526	16.8925	0.758421	0.0563082	0.831846	0.0505547	0.168154	0.0505547	1.00332	0.116563	0.834512	0.108761	0.695754	0.0667578	2.90819	0.325656
16	Type 1	short	early	low	10	3	189.926	23.6649	0.633087	0.0788829	0.77589	0.0532748	0.22411	0.0532748	2.01734	0.113813	1.56564	0.143968	0.563758	0.0831528	2.38357	0.239845
16	Type 1	short	early	low	10	4	148.329	26.6485	0.49443	0.0888284	0.698216	0.0496229	0.301784	0.0496229	2.52427	0.115555	1.76243	0.148757	0.421546	0.0850574	1.91915	0.162377
16	Type 1	short	early	low	10	5	104.599	24.6379	0.348662	0.0821263	0.60184	0.0457831	0.39816	0.0457831	2.77493	0.117599	1.67036	0.148905	0.280625	0.0718022	1.52724	0.107877
16	Type 1	short	early	low	10	6	63.7766	18.6365	0.212589	0.0621216	0.489084	0.0392774	0.510916	0.0392774	2.90487	0.117564	1.4204	0.124078	0.159063	0.0490621	1.20377	0.0693844
16	Type 1	short	early	low	10	7	31.6615	10.9255	0.105538	0.0364183	0.359782	0.0354094	0.640218	0.0354094	2.96637	0.116927	1.06725	0.112962	0.0721057	0.025897	0.937402	0.0471087
16	Type 1	short	early	low	10	8	11.6019	4.69492	0.0386731	0.0156497	0.215003	0.0317657	0.784997	0.0317657	3.00348	0.11353	0.64561	0.0974209	0.0235807	0.00975483	0.715003	0.0317657
16	Type 1	short	early	low	10	9	2.5465	1.20863	0.00848832	0.00402877	0.0623495	0.016395	0.93765	0.016395	0	0	0	0	0.00424416	0.00201439	0.5	7.62513e-14
17	Type 1	long	late	high	10	0	300	0	1	0	0.876603	0.0332381	0.123397	0.0332381	0	0	0	0	0.938301	0.016619	4.53317	0.534567
17	Type 1	long	late	high	10	1	262.981	9.97142	0.876603	0.0332381	0.874301	0.035796	0.125699	0.035796	0	0	0	0	0.821945	0.0434643	4.08668	0.473317
17	Type 1	long	late	high	10	2	230.186	16.5778	0.767288	0.0552595	0.865915	0.0392461	0.134085	0.0392461	0	0	0	0	0.716692	0.0632021	3.58931	0.409292
17	Type 1	long	late	high	10	3	199.829	21.6652	0.666097	0.0722172	0.844493	0.0487626	0.155507	0.0487626	0	0	0	0	0.615729	0.0793261	3.0555	0.339372
17	Type 1	long	late	high	10	4	169.608	26.2317	0.565361	0.0874389	0.803763	0.0535715	0.196237	0.0535715	0.9829	0.239431	0.789873	0.199854	0.511726	0.0903901	2.51456	0.251963
17	Type 1	long	late	high	10	5	137.427	28.3118	0.458091	0.0943728	0.732546	0.0520708	0.267454	0.0520708	3.1408	0.232346	2.30001	0.229653	0.39876	0.0908182	1.99793	0.168742
17	Type 1	long	late	high	10	6	101.829	26.4094	0.339429	0.0880313	0.62939	0.0454557	0.37061	0.0454557	4.19606	0.231232	2.64072	0.237027	0.278016	0.0773699	1.53961	0.103345
17	Type 1	long	late	high	10	7	64.9811	20.1728	0.216604	0.0672427	0.492225	0.0406537	0.507775	0.0406537	4.72593	0.22908	2.32583	0.218283	0.162572	0.0532845	1.14909	0.0623802
17	Type 1	long	late	high	10	8	32.5618	11.9113	0.108539	0.0397042	0.317524	0.0344593	0.682476	0.0344593	5.00644	0.2274	1.58935	0.184779	0.0718471	0.0271503	0.817524	0.0344593
17	Type 1	long	late	high	10	9	10.5465	4.47389	0.0351548	0.014913	0.112972	0.017014	0.887028	0.017014	0	0	0	0	0.0175774	0.00745648	0.5	2.09709e-14
18	Type 1	short	late	high	10	0	300	0	1	0	0.874662	0.0335343	0.125338	0.0335343	0	0	0	0	0.937331	0.0167672	3.93329	0.448151
18	Type 1	short	late	high	10	1	262.398	10.0603	0.874662	0.0335343	0.860394	0.0411123	0.139606	0.0411123	0	0	0	0	0.814096	0.0453058	3.41399	0.396243
18	Type 1	short	late	high	10	2	226.059	17.7489	0.753531	0.059163	0.827025	0.0506022	0.172975	0.0506022	0	0	0	0	0.689497	0.0691075	2.87467	0.325949
18	Type 1	short	late	high	10	3	187.639	24.2353	0.625464	0.0807845	0.770717	0.0535295	0.229283	0.0535295	0	0	0	0	0.55546	0.0849464	2.35963	0.239235
18	Type 1	short	late	high	10	4	145.637	27.1149	0.485456	0.0903832	0.693403	0.0498936	0.306597	0.0498936	0.996088	0.233106	0.690184	0.167221	0.412798	0.0862314	1.90427	0.162167
18	Type 1	short	late	high	10	5	102.042	24.8655	0.34014	0.0828849	0.598291	0.0442182	0.401709	0.0442182	3.13512	0.230211	1.87613	0.199697	0.273156	0.072	1.51981	0.107172
18	Type 1	short	late	high	10	6	61.8518	18.5073	0.206173	0.0616909	0.488049	0.0402389	0.511951	0.0402389	4.1849	0.232818	2.04244	0.203868	0.154237	0.048967	1.20132	0.0714728
18	Type 1	short	late	high	10	7	30.6902	10.9878	0.102301	0.0366259	0.358505	0.0360347	0.641495	0.0360347	4.73692	0.224868	1.69825	0.189329	0.0698503	0.0260262	0.935242	0.0481911
18	Type 1	short	late	high	10	8	11.22	4.70553	0.0374	0.0156851	0.213172	0.0314437	0.786828	0.0314437	5.00422	0.234405	1.06653	0.163714	0.0227829	0.00978317	0.713172	0.0314437
18	Type 1	short	late	high	10	9	2.44973	1.20903	0.00816576	0.00403008	0.0618285	0.0158122	0.938171	0.0158122	0	0	0	0	0.00408288	0.00201504	0.5	8.0553e-14
19	Type 3	long	late	low	10	0	300	0	1	0	0.263727	0.0189902	0.736273	0.0189902	0	0	0	0	0.631864	0.00949512	1.75049	0.223892
19	Type 3	long	late	low	10	1	79.1181	5.69707	0.263727	0.0189902	0.743825	0.0504412	0.256175	0.0504412	0	0	0	0	0.230122	0.0201846	4.223	0.640645
19	Type 3	long	late	low	10	2	58.955	6.90403	0.196517	0.0230134	0.831922	0.0523176	0.168078	0.0523176	0	0	0	0	0.180365	0.0246318	4.47504	0.583463
19	Type 3	long	late	low	10	3	49.2639	8.03996	0.164213	0.0267999	0.856774	0.0438093	0.143226	0.0438093	0	0	0	0	0.152867	0.0275275	4.25523	0.446691
19	Type 3	long	late	low	10	4	42.4566	8.52991	0.141522	0.028433	0.865378	0.0400183	0.134622	0.0400183	99.9583	5.72621	86.4961	6.29504	0.132408	0.0285633	3.86919	0.333371
19	Type 3	long	late	low	10	5	36.9885	8.63599	0.123295	0.0287866	0.870376	0.0358282	0.129624	0.0358282	99.5259	5.69602	86.6322	6.20668	0.115691	0.0285212	3.38467	0.233312
19	Type 3	long	late	low	10	6	32.4262	8.49156	0.108087	0.0283052	0.872948	0.034846	0.127052	0.034846	99.9411	5.76012	87.249	6.18675	0.101588	0.0278175	2.80938	0.152443
19	Type 3	long	late	low	10	7	28.5265	8.20914	0.0950883	0.0273638	0.875495	0.0325298	0.124505	0.0325298	95.4431	5.85404	83.564	6.05055	0.0895007	0.0267164	2.14297	0.0831778
19	Type 3	long	late	low	10	8	25.1739	7.82743	0.0839131	0.0260914	0.87574	0.0329991	0.12426	0.0329991	3.05428	3.62348	2.67256	3.17606	0.0790217	0.0253953	1.37574	0.0329991
19	Type 3	long	late	low	10	9	22.2391	7.4148	0.0741303	0.024716	0.878137	0.0319657	0.121863	0.0319657	0	0	0	0	0.0370651	0.012358	0.5	3.24862e-15
20	Type 3	short	late	low	10	0	300	0	1	0	0.213662	0.0186593	0.786338	0.0186593	0	0	0	0	0.606831	0.00932967	1.37557	0.172404
20	Type 3	short	late	low	10	1	64.0986	5.5978	0.213662	0.0186593	0.665727	0.0483538	0.334273	0.0483538	0	0	0	0	0.178087	0.0179844	3.57948	0.588992
20	Type 3	short	late	low	10	2	42.7539	5.61861	0.142513	0.0187287	0.784673	0.0529177	0.215327	0.0529177	0	0	0	0	0.127468	0.0193877	4.09202	0.601046
20	Type 3	short	late	low	10	3	33.7267	6.14054	0.112422	0.0204685	0.82816	0.0513576	0.17184	0.0513576	0	0	0	0	0.103122	0.0208827	4.05065	0.502785
20	Type 3	short	late	low	10	4	28.1463	6.44298	0.093821	0.0214766	0.849995	0.0464251	0.150005	0.0464251	100.151	5.83813	85.1276	6.8023	0.087156	0.0215761	3.76817	0.378415
20	Type 3	short	late	low	10	5	24.1473	6.52412	0.0804909	0.0217471	0.860832	0.0417693	0.139168	0.0417693	100.078	5.80965	86.1489	6.50114	0.0752247	0.0215017	3.33304	0.262958
20	Type 3	short	late	low	10	6	20.9876	6.389	0.0699586	0.0212967	0.867109	0.0388198	0.132891	0.0388198	100.016	5.6433	86.7285	6.29042	0.0656112	0.0208669	2.7846	0.167975
20	Type 3	short	late	low	10	7	18.3791	6.13862	0.0612638	0.0204621	0.870553	0.0362559	0.129447	0.0362559	94.9842	5.69072	82.6854	5.98756	0.057575	0.0199379	2.13164	0.0914189
20	Type 3	short	late	low	10	8	16.1658	5.82847	0.0538861	0.0194282	0.873201	0.0346877	0.126799	0.0346877	2.86641	3.50832	2.50818	3.07393	0.0507198	0.0188513	1.3732	0.0346877
20	Type 3	short	late	low	10	9	14.2661	5.48525	0.0475536	0.0182842	0.87567	0.0327563	0.12433	0.0327563	0	0	0	0	0.0237768	0.00914208	0.5	4.85092e-15
21	Type 3	long	early	low	10	0	300	0	1	0	0.264271	0.0191609	0.735729	0.0191609	0	0	0	0	0.632136	0.00958044	1.186	0.110452
21	Type 3	long	early	low	10	1	79.2814	5.74826	0.264271	0.0191609	0.495695	0.0396025	0.504305	0.0396025	0	0	0	0	0.197751	0.0168473	2.08709	0.295786
21	Type 3	long	early	low	10	2	39.3691	4.9171	0.13123	0.0163903	0.615197	0.0469332	0.384803	0.0469332	3.11448	3.57461	1.91992	2.21674	0.106182	0.015159	2.68147	0.396007
21	Type 3	long	early	low	10	3	24.3398	4.33712	0.0811328	0.0144571	0.693168	0.0483294	0.306832	0.0483294	11.5026	5.62428	7.96795	3.92877	0.0689135	0.013689	3.02287	0.417917
21	Type 3	long	early	low	10	4	17.0083	3.93098	0.0566942	0.0131033	0.748365	0.0500682	0.251635	0.0500682	20.5879	5.78645	15.3829	4.37351	0.0497948	0.0125857	3.11943	0.388657
21	Type 3	long	early	low	10	5	12.8686	3.64631	0.0428954	0.0121544	0.789767	0.0541024	0.210233	0.0541024	28.6238	5.70213	22.5982	4.74265	0.0386349	0.0118592	2.9839	0.31875
21	Type 3	long	early	low	10	6	10.3123	3.48454	0.0343743	0.0116151	0.824331	0.0528992	0.175669	0.0528992	36.3345	5.60775	29.947	4.98509	0.0315916	0.0113744	2.63364	0.214083
21	Type 3	long	early	low	10	7	8.64266	3.34807	0.0288089	0.0111602	0.848418	0.0457832	0.151582	0.0457832	43.0746	5.6593	36.5496	5.22652	0.0268177	0.0108593	2.08284	0.111758
21	Type 3	long	early	low	10	8	7.44796	3.1711	0.0248265	0.0105703	0.864054	0.0399066	0.135946	0.0399066	49.1336	5.67856	42.4416	5.1926	0.023294	0.0102342	1.36405	0.0399066
21	Type 3	long	early	low	10	9	6.52845	2.97105	0.0217615	0.0099035	0.875868	0.0324801	0.124132	0.0324801	0	0	0	0	0.0108807	0.00495175	0.5	1.046e-14
22	Type 3	short	early	low	10	0	300	0	1	0	0.213655	0.0179963	0.786345	0.0179963	0	0	0	0	0.606827	0.00899814	0.949261	0.0649889
22	Type 3	short	early	low	10	1	64.0964	5.39889	0.213655	0.0179963	0.412856	0.0369987	0.587144	0.0369987	0	0	0	0	0.150997	0.0141337	1.59802	0.195641
22	Type 3	short	early	low	10	2	26.5019	3.60668	0.0883398	0.0120223	0.536999	0.0420067	0.463001	0.0420067	2.96309	3.51598	1.58753	1.89221	0.0680027	0.0102636	2.14432	0.291106
22	Type 3	short	early	low	10	3	14.2997	2.66372	0.0476655	0.00887906	0.622869	0.0463013	0.377131	0.0463013	11.2467	5.68066	7.01418	3.59891	0.0388014	0.00796314	2.54358	0.34767
22	Type 3	short	early	low	10	4	8.98119	2.15175	0.0299373	0.00717249	0.691092	0.0495954	0.308908	0.0495954	20.7596	5.79101	14.3424	4.13879	0.0254339	0.00662849	2.76161	0.349869
22	Type 3	short	early	low	10	5	6.27917	1.84231	0.0209306	0.00614102	0.743727	0.0522463	0.256273	0.0522463	28.9105	5.74058	21.4899	4.48512	0.0183652	0.00579703	2.75604	0.304276
22	Type 3	short	early	low	10	6	4.73992	1.64407	0.0157997	0.00548024	0.792945	0.0540523	0.207055	0.0540523	36.4029	5.76693	28.8721	5.03007	0.0142756	0.00527538	2.52128	0.221929
22	Type 3	short	early	low	10	7	3.82544	1.52617	0.0127515	0.00508722	0.829913	0.0515298	0.170087	0.0515298	43.2846	5.80749	35.9241	5.32579	0.0117683	0.00493923	2.04254	0.124356
22	Type 3	short	early	low	10	8	3.23556	1.43964	0.0107852	0.0047988	0.856664	0.0435369	0.143336	0.0435369	49.2731	5.73952	42.205	5.33265	0.010091	0.00464799	1.35666	0.0435369
22	Type 3	short	early	low	10	9	2.81902	1.35	0.00939675	0.00450001	0.874584	0.0336366	0.125416	0.0336366	0	0	0	0	0.00469837	0.00225001	0.5	1.52994e-14
23	Type 3	long	late	high	10	0	300	0	1	0	0.263259	0.0189241	0.736741	0.0189241	0	0	0	0	0.631629	0.00946204	1.7437	0.223567
23	Type 3	long	late	high	10	1	78.9777	5.67722	0.263259	0.0189241	0.742544	0.0515299	0.257456	0.0515299	0	0	0	0	0.229543	0.020128	4.20545	0.642522
23	Type 3	long	late	high	10	2	58.7479	6.91508	0.195826	0.0230503	0.830921	0.0499091	0.169079	0.0499091	0	0	0	0	0.179632	0.02456	4.45923	0.576665
23	Type 3	long	late	high	10	3	49.0314	7.96665	0.163438	0.0265555	0.856231	0.0440513	0.143769	0.0440513	0	0	0	0	0.1521	0.0272955	4.24305	0.452634
23	Type 3	long	late	high	10	4	42.2284	8.46636	0.140761	0.0282212	0.864048	0.0402683	0.135952	0.0402683	160.209	9.32863	138.4	9.95008	0.131612	0.0284087	3.85738	0.340027
23	Type 3	long	late	high	10	5	36.7389	8.60616	0.122463	0.0286872	0.869598	0.0372195	0.130402	0.0372195	160.058	9.27947	139.195	10.1468	0.114876	0.0284605	3.37652	0.239308
23	Type 3	long	late	high	10	6	32.1866	8.48559	0.107289	0.0282853	0.871831	0.0352775	0.128169	0.0352775	158.994	9.14774	138.626	9.88777	0.100788	0.0278157	2.8027	0.15546
23	Type 3	long	late	high	10	7	28.2859	8.21417	0.0942864	0.0273806	0.873565	0.0340219	0.126435	0.0340219	152.453	9.15972	133.183	9.63319	0.0886694	0.0267503	2.13859	0.0862263
23	Type 3	long	late	high	10	8	24.9157	7.84382	0.0830525	0.0261461	0.874824	0.033656	0.125176	0.033656	4.58221	5.53583	4.01092	4.85303	0.0781874	0.0254631	1.37482	0.033656
23	Type 3	long	late	high	10	9	21.9967	7.439	0.0733224	0.0247967	0.875124	0.0329242	0.124876	0.0329242	0	0	0	0	0.0366612	0.0123983	0.5	3.31292e-15
24	Type 3	short	late	high	10	0	300	0	1	0	0.213073	0.0179317	0.786927	0.0179317	0	0	0	0	0.606536	0.00896584	1.37496	0.168459
24	Type 3	short	late	high	10	1	63.9218	5.3795	0.213073	0.0179317	0.667052	0.0484062	0.332948	0.0484062	0	0	0	0	0.177723	0.0173093	3.59021	0.592308
24	Type 3	short	late	high	10	2	42.7121	5.45054	0.142374	0.0181685	0.783135	0.0545005	0.216865	0.0545005	0	0	0	0	0.12722	0.0188354	4.09918	0.608855
24	Type 3	short	late	high	10	3	33.62	5.99411	0.112067	0.0199804	0.830512	0.0512163	0.169488	0.0512163	0	0	0	0	0.102921	0.0204427	4.0677	0.50436
24	Type 3	short	late	high	10	4	28.1327	6.32572	0.0937756	0.0210857	0.85128	0.0459547	0.14872	0.0459547	160.281	9.10624	136.466	10.9391	0.087161	0.0211871	3.77648	0.377775
24	Type 3	short	late	high	10	5	24.1639	6.40877	0.0805464	0.0213626	0.861923	0.0417646	0.138077	0.0417646	160.006	9.37548	137.917	10.5276	0.0753188	0.0211558	3.33718	0.264525
24	Type 3	short	late	high	10	6	21.0273	6.29646	0.0700911	0.0209882	0.867628	0.0389688	0.132372	0.0389688	159.452	9.03206	138.332	9.82488	0.0657514	0.0205873	2.78516	0.169458
24	Type 3	short	late	high	10	7	18.4235	6.06347	0.0614117	0.0202116	0.870123	0.0364947	0.129877	0.0364947	151.883	9.19361	132.153	9.68387	0.0577003	0.0197107	2.13061	0.0920395
24	Type 3	short	late	high	10	8	16.1967	5.76744	0.0539888	0.0192248	0.87294	0.0354091	0.12706	0.0354091	4.47093	5.52234	3.90466	4.82858	0.0508102	0.0186629	1.37294	0.0354091
24	Type 3	short	late	high	10	9	14.2895	5.43352	0.0476316	0.0181117	0.875349	0.0339079	0.124651	0.0339079	0	0	0	0	0.0238158	0.00905586	0.5	4.9891e-15
25	Type 1	long	late	low	50	0	300	0	1	0	0.789324	0.143745	0.210676	0.143745	0	0	0	0	0.894662	0.0718723	3.99993	1.58429
25	Type 1	long	late	low	50	1	236.797	43.1234	0.789324	0.143745	0.787324	0.145671	0.212676	0.145671	0	0	0	0	0.715719	0.17586	3.68967	1.42057
25	Type 1	long	late	low	50	2	192.634	62.5522	0.642115	0.208507	0.781766	0.148532	0.218234	0.148532	0	0	0	0	0.587356	0.220559	3.3349	1.24897
25	Type 1	long	late	low	50	3	159.779	69.9132	0.532597	0.233044	0.768467	0.156191	0.231533	0.156191	0	0	0	0	0.488897	0.234879	2.93717	1.07214
25	Type 1	long	late	low	50	4	133.559	71.1588	0.445197	0.237196	0.745884	0.166267	0.254116	0.166267	0.99646	0.115239	0.743588	0.187609	0.408013	0.233146	2.50568	0.88107
25	Type 1	long	late	low	50	5	111.249	68.9254	0.370828	0.229751	0.705392	0.178365	0.294608	0.178365	2.06757	0.114291	1.45931	0.380891	0.336114	0.220987	2.04937	0.673589
25	Type 1	long	late	low	50	6	90.4201	63.9835	0.3014	0.213278	0.628803	0.180329	0.371197	0.180329	2.59523	0.116995	1.63182	0.47416	0.263806	0.197157	1.58893	0.450639
25	Type 1	long	late	low	50	7	67.8633	54.7946	0.226211	0.182649	0.494328	0.146281	0.505672	0.146281	2.86289	0.114974	1.41482	0.420559	0.181716	0.153517	1.16555	0.239254
25	Type 1	long	late	low	50	8	41.1665	37.681	0.137222	0.125603	0.319728	0.0968479	0.680272	0.0968479	2.99197	0.119673	0.956663	0.292413	0.09613	0.0907968	0.819728	0.0968479
25	Type 1	long	late	low	50	9	16.5114	16.9825	0.0550381	0.0566085	0.11711	0.0283702	0.88289	0.0283702	0	0	0	0	0.0275191	0.0283042	0.5	4.87815e-13
26	Type 1	short	late	low	50	0	300	0	1	0	0.782012	0.147143	0.217988	0.147143	0	0	0	0	0.891006	0.0735713	3.57863	1.44256
26	Type 1	short	late	low	50	1	234.604	44.1428	0.782012	0.147143	0.770178	0.154299	0.229822	0.154299	0	0	0	0	0.703349	0.181003	3.21514	1.28315
26	Type 1	short	late	low	50	2	187.406	64.6763	0.624685	0.215588	0.751386	0.162523	0.248614	0.162523	0	0	0	0	0.564322	0.228192	2.82218	1.10903
26	Type 1	short	late	low	50	3	151.188	72.4897	0.503959	0.241632	0.721351	0.17412	0.278649	0.17412	0	0	0	0	0.454382	0.242224	2.40766	0.919068
26	Type 1	short	late	low	50	4	121.441	73.1841	0.404804	0.243947	0.675059	0.185136	0.324941	0.185136	0.999625	0.115813	0.674938	0.202838	0.360996	0.236073	1.98496	0.707949
26	Type 1	short	late	low	50	5	95.1566	68.8958	0.317189	0.229653	0.595637	0.178615	0.404363	0.178615	2.06663	0.11839	1.23158	0.378731	0.272763	0.210727	1.57368	0.482375
26	Type 1	short	late	low	50	6	68.5014	58.042	0.228338	0.193473	0.485817	0.145646	0.514183	0.145646	2.59973	0.116229	1.26302	0.38361	0.183128	0.162747	1.21993	0.28446
26	Type 1	short	late	low	50	7	41.3756	39.8913	0.137919	0.132971	0.3561	0.108855	0.6439	0.108855	2.86869	0.116833	1.02202	0.317134	0.100214	0.0998467	0.938037	0.154875
26	Type 1	short	late	low	50	8	18.753	20.1733	0.0625099	0.0672445	0.211481	0.0698976	0.788519	0.0698976	3.00245	0.117688	0.63503	0.211386	0.0398607	0.043775	0.711481	0.0698976
26	Type 1	short	late	low	50	9	5.16347	6.1895	0.0172116	0.0206317	0.0642453	0.0220176	0.935755	0.0220176	0	0	0	0	0.00860579	0.0103158	0.5	2.40953e-12
27	Type 1	long	early	low	50	0	300	0	1	0	0.781949	0.150834	0.218051	0.150834	0	0	0	0	0.890975	0.075417	3.93711	1.61503
27	Type 1	long	early	low	50	1	234.585	45.2502	0.781949	0.150834	0.77972	0.151503	0.22028	0.151503	0	0	0	0	0.707127	0.183395	3.6317	1.4441
27	Type 1	long	early	low	50	2	189.692	64.9387	0.632305	0.216462	0.773501	0.154767	0.226499	0.154767	0.996902	0.115329	0.771349	0.180125	0.577276	0.228137	3.2845	1.2662
27	Type 1	long	early	low	50	3	156.674	72.0746	0.522248	0.240249	0.762385	0.161403	0.237615	0.161403	2.01144	0.116045	1.53288	0.334302	0.479352	0.24141	2.89736	1.08055
27	Type 1	long	early	low	50	4	130.937	72.9067	0.436456	0.243022	0.739368	0.170984	0.260632	0.170984	2.52785	0.114021	1.8682	0.437137	0.399968	0.23804	2.47057	0.883313
27	Type 1	long	early	low	50	5	109.044	70.1111	0.36348	0.233704	0.69848	0.181064	0.30152	0.181064	2.77959	0.114107	1.94131	0.509735	0.329258	0.223849	2.02034	0.670857
27	Type 1	long	early	low	50	6	88.5105	64.4974	0.295035	0.214991	0.619396	0.181009	0.380604	0.181009	2.90568	0.113554	1.79894	0.528815	0.257502	0.197475	1.56671	0.447688
27	Type 1	long	early	low	50	7	65.9908	54.4393	0.219969	0.181464	0.487823	0.147734	0.512177	0.147734	2.9685	0.113906	1.44828	0.443376	0.176413	0.15187	1.15429	0.240017
27	Type 1	long	early	low	50	8	39.8571	37.0232	0.132857	0.123411	0.313581	0.0979504	0.686419	0.0979504	2.99992	0.112532	0.940678	0.296218	0.0928342	0.0888815	0.813581	0.0979504
27	Type 1	long	early	low	50	9	15.8434	16.4826	0.0528114	0.054942	0.117007	0.0268034	0.882993	0.0268034	0	0	0	0	0.0264057	0.027471	0.5	5.00448e-13
28	Type 1	short	early	low	50	0	300	0	1	0	0.781843	0.146488	0.218157	0.146488	0	0	0	0	0.890921	0.0732438	3.56383	1.41735
28	Type 1	short	early	low	50	1	234.553	43.9463	0.781843	0.146488	0.772192	0.152787	0.227808	0.152787	0	0	0	0	0.703835	0.179944	3.2018	1.25486
28	Type 1	short	early	low	50	2	187.748	64.2044	0.625826	0.214015	0.752786	0.16106	0.247214	0.16106	0.999532	0.116858	0.753042	0.185972	0.56548	0.226346	2.80352	1.08226
28	Type 1	short	early	low	50	3	151.54	71.8494	0.505133	0.239498	0.720273	0.173197	0.279727	0.173197	2.01546	0.11348	1.45061	0.355065	0.454856	0.239983	2.38443	0.893872
28	Type 1	short	early	low	50	4	121.374	72.4843	0.40458	0.241614	0.6713	0.180397	0.3287	0.180397	2.52192	0.114746	1.69291	0.46142	0.359244	0.232595	1.96324	0.683167
28	Type 1	short	early	low	50	5	94.1725	67.5225	0.313908	0.225075	0.591488	0.171894	0.408512	0.171894	2.78142	0.115711	1.64512	0.483478	0.268349	0.205249	1.56034	0.465028
28	Type 1	short	early	low	50	6	66.837	56.1108	0.22279	0.187036	0.482548	0.144724	0.517452	0.144724	2.89541	0.115116	1.39761	0.424458	0.178072	0.15711	1.21386	0.280571
28	Type 1	short	early	low	50	7	40.0061	38.4433	0.133354	0.128144	0.355389	0.10733	0.644611	0.10733	2.96661	0.116537	1.05389	0.320144	0.0967232	0.0963072	0.936544	0.151964
28	Type 1	short	early	low	50	8	18.0278	19.5012	0.0600927	0.0650039	0.210654	0.0672247	0.789346	0.0672247	3.00078	0.117435	0.632548	0.20535	0.0381986	0.0421776	0.710654	0.0672247
28	Type 1	short	early	low	50	9	4.89136	5.89761	0.0163045	0.0196587	0.0629744	0.0205382	0.937026	0.0205382	0	0	0	0	0.00815227	0.00982935	0.5	2.55217e-12
29	Type 1	long	late	high	50	0	300	0	1	0	0.795247	0.140636	0.204753	0.140636	0	0	0	0	0.897623	0.070318	4.06575	1.5713
29	Type 1	long	late	high	50	1	238.574	42.1908	0.795247	0.140636	0.793277	0.141663	0.206723	0.141663	0	0	0	0	0.722877	0.172386	3.74829	1.40783
29	Type 1	long	late	high	50	2	195.152	61.3909	0.650507	0.204636	0.787449	0.146469	0.212551	0.146469	0	0	0	0	0.596198	0.217409	3.38669	1.23854
29	Type 1	long	late	high	50	3	162.567	69.176	0.541889	0.230587	0.776528	0.152218	0.223472	0.152218	0	0	0	0	0.498695	0.232964	2.9825	1.05936
29	Type 1	long	late	high	50	4	136.65	70.7311	0.455501	0.23577	0.753196	0.16318	0.246804	0.16318	0.99726	0.232063	0.750176	0.239992	0.418162	0.231977	2.53876	0.871084
29	Type 1	long	late	high	50	5	114.247	68.646	0.380824	0.22882	0.712928	0.175809	0.287072	0.175809	3.12709	0.227818	2.2298	0.576758	0.345718	0.22025	2.07251	0.665664
29	Type 1	long	late	high	50	6	93.1835	63.8094	0.310612	0.212698	0.633762	0.177805	0.366238	0.177805	4.20271	0.230901	2.66113	0.754364	0.27174	0.196301	1.60202	0.444484
29	Type 1	long	late	high	50	7	69.8607	54.4632	0.232869	0.181544	0.500386	0.144543	0.499614	0.144543	4.72652	0.232782	2.36606	0.694785	0.187218	0.152459	1.17491	0.236273
29	Type 1	long	late	high	50	8	42.47	37.3463	0.141567	0.124488	0.323156	0.0961856	0.676844	0.0961856	5.01254	0.235217	1.62048	0.491311	0.0991511	0.0898552	0.823156	0.0961856
29	Type 1	long	late	high	50	9	17.0206	16.7555	0.0567354	0.0558517	0.118118	0.028005	0.881882	0.028005	0	0	0	0	0.0283677	0.0279259	0.5	4.42904e-13
30	Type 1	short	late	high	50	0	300	0	1	0	0.790125	0.144915	0.209875	0.144915	0	0	0	0	0.895063	0.0724574	3.64489	1.40968
30	Type 1	short	late	high	50	1	237.038	43.4744	0.790125	0.144915	0.779575	0.151192	0.220425	0.151192	0	0	0	0	0.713849	0.178184	3.2694	1.25038
30	Type 1	short	late	high	50	2	191.272	63.6264	0.637573	0.212088	0.760494	0.161174	0.239506	0.161174	0	0	0	0	0.578092	0.22482	2.8611	1.08045
30	Type 1	short	late	high	50	3	155.583	71.5074	0.518612	0.238358	0.730257	0.171623	0.269743	0.171623	0	0	0	0	0.468737	0.23872	2.43198	0.891834
30	Type 1	short	late	high	50	4	125.659	72.0527	0.418862	0.240176	0.680658	0.179776	0.319342	0.179776	0.997458	0.231066	0.67763	0.23906	0.372913	0.231361	1.99659	0.684457
30	Type 1	short	late	high	50	5	98.089	67.2369	0.326963	0.224123	0.599647	0.17267	0.400353	0.17267	3.13642	0.233833	1.88063	0.559582	0.280085	0.204891	1.5813	0.466058
30	Type 1	short	late	high	50	6	69.9618	56.2194	0.233206	0.187398	0.488741	0.14205	0.511259	0.14205	4.19233	0.232807	2.04911	0.606622	0.186298	0.157301	1.22602	0.277789
30	Type 1	short	late	high	50	7	41.8173	38.4663	0.139391	0.128221	0.360339	0.106759	0.639661	0.106759	4.74702	0.23262	1.7084	0.506767	0.101138	0.0964026	0.943812	0.152024
30	Type 1	short	late	high	50	8	18.8655	19.5381	0.0628851	0.0651269	0.213876	0.0698583	0.786124	0.0698583	4.98796	0.229481	1.0678	0.35503	0.0400779	0.042462	0.713876	0.0698583
30	Type 1	short	late	high	50	9	5.18123	6.03827	0.0172708	0.0201276	0.063213	0.0209961	0.936787	0.0209961	0	0	0	0	0.00863538	0.0100638	0.5	2.24094e-12
31	Type 3	long	late	low	50	0	300	0	1	0	0.284002	0.0474543	0.715998	0.0474543	0	0	0	0	0.642001	0.0237272	1.80793	0.660636
31	Type 3	long	late	low	50	1	85.2005	14.2363	0.284002	0.0474543	0.719844	0.178642	0.280156	0.178642	0	0	0	0	0.247024	0.0621047	3.9136	1.7261
31	Type 3	long	late	low	50	2	63.014	23.8581	0.210047	0.0795269	0.766313	0.161076	0.233687	0.161076	0	0	0	0	0.190965	0.08385	3.87587	1.51396
31	Type 3	long	late	low	50	3	51.5652	26.5177	0.171884	0.0883922	0.779233	0.154446	0.220767	0.154446	0	0	0	0	0.158865	0.088357	3.63747	1.29372
31	Type 3	long	late	low	50	4	43.7538	26.5145	0.145846	0.0883817	0.784633	0.151745	0.215367	0.151745	99.7215	5.64091	78.2074	15.6599	0.135988	0.0864507	3.31759	1.06758
31	Type 3	long	late	low	50	5	37.8391	25.3639	0.12613	0.0845462	0.787461	0.149343	0.212539	0.149343	100.097	5.74187	78.8496	15.7373	0.11822	0.0818211	2.93187	0.83235
31	Type 3	long	late	low	50	6	33.0927	23.7337	0.110309	0.0791122	0.789185	0.147905	0.210815	0.147905	99.5849	5.86738	78.5642	15.3327	0.103737	0.0761031	2.47692	0.593202
31	Type 3	long	late	low	50	7	29.1494	21.9315	0.0971647	0.073105	0.791125	0.147429	0.208875	0.147429	94.9997	5.75368	75.1749	14.8333	0.0916166	0.0700669	1.93842	0.358687
31	Type 3	long	late	low	50	8	25.8205	20.1108	0.0860684	0.0670358	0.790986	0.147481	0.209014	0.147481	2.98411	3.50597	2.35939	2.85811	0.0812737	0.0641117	1.29099	0.147481
31	Type 3	long	late	low	50	9	22.9437	18.3579	0.076479	0.061193	0.791092	0.146824	0.208908	0.146824	0	0	0	0	0.0382395	0.0305965	0.5	6.19472e-14
32	Type 3	short	late	low	50	0	300	0	1	0	0.22678	0.0399802	0.77322	0.0399802	0	0	0	0	0.61339	0.0199901	1.44851	0.533388
32	Type 3	short	late	low	50	1	68.0341	11.9941	0.22678	0.0399802	0.655602	0.18094	0.344398	0.18094	0	0	0	0	0.190302	0.0519659	3.47037	1.67546
32	Type 3	short	late	low	50	2	46.1473	19.7771	0.153824	0.0659236	0.732048	0.168304	0.267952	0.168304	0	0	0	0	0.137945	0.0690096	3.62778	1.51952
32	Type 3	short	late	low	50	3	36.62	21.6755	0.122067	0.0722516	0.757338	0.157082	0.242662	0.157082	0	0	0	0	0.112105	0.0717525	3.48005	1.29283
32	Type 3	short	late	low	50	4	30.6432	21.3882	0.102144	0.0712942	0.770063	0.152274	0.229937	0.152274	100.057	5.77559	77.0164	15.7384	0.0949585	0.0694362	3.21754	1.06353
32	Type 3	short	late	low	50	5	26.3319	20.2792	0.0877729	0.0675972	0.776729	0.147723	0.223271	0.147723	99.9013	5.66764	77.5696	15.3078	0.0821266	0.0652292	2.86793	0.824532
32	Type 3	short	late	low	50	6	22.9441	18.8618	0.0764802	0.0628726	0.779949	0.146067	0.220051	0.146067	99.4119	5.66823	77.5015	15.0465	0.0718442	0.0603711	2.43849	0.586198
32	Type 3	short	late	low	50	7	20.1624	17.363	0.0672081	0.0578766	0.784023	0.144254	0.215977	0.144254	95.491	5.6703	74.878	14.5817	0.0633229	0.0553951	1.92011	0.352412
32	Type 3	short	late	low	50	8	17.8313	15.8753	0.0594377	0.0529178	0.784907	0.145565	0.215093	0.145565	2.89778	3.44267	2.29126	2.81382	0.0561162	0.0505534	1.28491	0.145565
32	Type 3	short	late	low	50	9	15.8384	14.4576	0.0527947	0.0481919	0.78643	0.144294	0.21357	0.144294	0	0	0	0	0.0263973	0.0240959	0.5	9.41205e-14
33	Type 3	long	early	low	50	0	300	0	1	0	0.282443	0.0460494	0.717557	0.0460494	0	0	0	0	0.641222	0.0230247	1.36051	0.498985
33	Type 3	long	early	low	50	1	84.7329	13.8148	0.282443	0.0460494	0.493543	0.144214	0.506457	0.144214	0	0	0	0	0.213434	0.053682	2.38348	1.22687
33	Type 3	long	early	low	50	2	43.3278	19.0119	0.144426	0.0633732	0.613448	0.176399	0.386552	0.176399	3.02637	3.58824	1.83251	2.31844	0.121659	0.0651295	2.91161	1.438
33	Type 3	long	early	low	50	3	29.6676	20.1316	0.0988919	0.0671055	0.679592	0.181618	0.320408	0.181618	11.2296	5.57009	7.58359	4.32575	0.0884807	0.0664079	3.05584	1.34885
33	Type 3	long	early	low	50	4	23.4209	19.7346	0.0780695	0.0657819	0.715541	0.176641	0.284459	0.176641	20.4248	5.63228	14.5834	5.42968	0.0718524	0.0638421	2.96295	1.1377
33	Type 3	long	early	low	50	5	19.6906	18.5783	0.0656352	0.0619276	0.739575	0.169234	0.260425	0.169234	28.6183	5.79948	21.1135	6.37767	0.0612566	0.0595274	2.72615	0.889056
33	Type 3	long	early	low	50	6	17.0634	17.1411	0.0568779	0.0571371	0.756006	0.163465	0.243994	0.163465	36.5818	5.71929	27.6978	7.53165	0.0534749	0.054664	2.36761	0.630274
33	Type 3	long	early	low	50	7	15.0215	15.6586	0.0500718	0.0521953	0.768625	0.156966	0.231375	0.156966	43.6179	5.83341	33.5363	8.28618	0.047259	0.0498052	1.89008	0.375672
33	Type 3	long	early	low	50	8	13.3339	14.2251	0.0444462	0.047417	0.777805	0.152389	0.222195	0.152389	49.3503	5.63263	38.3839	8.70869	0.0420462	0.045178	1.2778	0.152389
33	Type 3	long	early	low	50	9	11.8939	12.8819	0.0396463	0.0429398	0.786545	0.14826	0.213455	0.14826	0	0	0	0	0.0198231	0.0214699	0.5	2.62329e-13
34	Type 3	short	early	low	50	0	300	0	1	0	0.228096	0.0403946	0.771904	0.0403946	0	0	0	0	0.614048	0.0201973	1.07232	0.318891
34	Type 3	short	early	low	50	1	68.4289	12.1184	0.228096	0.0403946	0.416141	0.12292	0.583859	0.12292	0	0	0	0	0.163288	0.0414717	1.88192	0.925963
34	Type 3	short	early	low	50	2	29.5441	13.3165	0.0984804	0.0443882	0.542167	0.159883	0.457833	0.159883	3.1047	3.58509	1.67213	2.08689	0.0791437	0.0429878	2.47035	1.25557
34	Type 3	short	early	low	50	3	17.9421	12.549	0.059807	0.0418298	0.626061	0.180111	0.373939	0.180111	11.1722	5.7818	7.01524	4.30462	0.0520679	0.0408099	2.76444	1.29862
34	Type 3	short	early	low	50	4	13.2986	11.9656	0.0443288	0.0398852	0.682268	0.181246	0.317732	0.181246	20.8201	5.64193	14.2471	5.58279	0.0403872	0.0386335	2.79848	1.13817
34	Type 3	short	early	low	50	5	10.9337	11.2217	0.0364457	0.0374056	0.717523	0.173359	0.282477	0.173359	28.842	5.73096	20.6378	6.37781	0.0338953	0.0359398	2.63551	0.895223
34	Type 3	short	early	low	50	6	9.4035	10.3445	0.031345	0.0344817	0.741998	0.165113	0.258002	0.165113	36.6773	5.70096	27.2	7.44876	0.0294372	0.0329704	2.32616	0.631659
34	Type 3	short	early	low	50	7	8.25881	9.43849	0.0275294	0.0314616	0.762926	0.156648	0.237074	0.156648	43.1935	5.6827	33.002	8.20353	0.0259904	0.0299979	1.87917	0.373835
34	Type 3	short	early	low	50	8	7.33544	8.56047	0.0244515	0.0285349	0.777396	0.149969	0.222604	0.149969	49.4809	5.61658	38.4427	8.56859	0.0231451	0.0271679	1.2774	0.149969
34	Type 3	short	early	low	50	9	6.55162	7.74037	0.0218387	0.0258012	0.790147	0.142612	0.209853	0.142612	0	0	0	0	0.0109194	0.0129006	0.5	5.95899e-13
35	Type 3	long	late	high	50	0	300	0	1	0	0.283231	0.0462159	0.716769	0.0462159	0	0	0	0	0.641615	0.0231079	1.79583	0.646777
35	Type 3	long	late	high	50	1	84.9692	13.8648	0.283231	0.0462159	0.717837	0.172207	0.282163	0.172207	0	0	0	0	0.246002	0.0606285	3.88576	1.67695
35	Type 3	long	late	high	50	2	62.6322	23.2544	0.208774	0.0775145	0.766362	0.156864	0.233638	0.156864	0	0	0	0	0.189571	0.0818178	3.87239	1.47724
35	Type 3	long	late	high	50	3	51.1104	25.8982	0.170368	0.0863274	0.781266	0.15008	0.218734	0.15008	0	0	0	0	0.157348	0.086323	3.64648	1.26075
35	Type 3	long	late	high	50	4	43.2985	25.9135	0.144328	0.0863785	0.78757	0.146874	0.21243	0.146874	160.082	9.14508	126.147	24.8762	0.134484	0.0845262	3.33075	1.03806
35	Type 3	long	late	high	50	5	37.3918	24.8101	0.124639	0.0827003	0.791256	0.144085	0.208744	0.144085	160.233	9.12509	126.714	23.9434	0.116755	0.0800624	2.94552	0.808502
35	Type 3	long	late	high	50	6	32.6615	23.2323	0.108872	0.0774411	0.79308	0.143293	0.20692	0.143293	158.936	9.08763	126.088	24.0913	0.102337	0.074533	2.48698	0.576434
35	Type 3	long	late	high	50	7	28.7406	21.4909	0.0958022	0.0716363	0.793378	0.142787	0.206622	0.142787	151.739	9.16444	120.448	23.1577	0.0902475	0.0687136	1.94327	0.347795
35	Type 3	long	late	high	50	8	25.4078	19.7398	0.0846928	0.0657994	0.793803	0.142573	0.206197	0.142573	4.34661	5.44274	3.44304	4.45377	0.0799083	0.0629672	1.2938	0.142573
35	Type 3	long	late	high	50	9	22.5371	18.0424	0.0751237	0.0601415	0.794917	0.142376	0.205083	0.142376	0	0	0	0	0.0375619	0.0300707	0.5	6.58356e-14
36	Type 3	short	late	high	50	0	300	0	1	0	0.225126	0.0386286	0.774874	0.0386286	0	0	0	0	0.612563	0.0193143	1.42704	0.51965
36	Type 3	short	late	high	50	1	67.5379	11.5886	0.225126	0.0386286	0.650203	0.177769	0.349797	0.177769	0	0	0	0	0.188128	0.0501576	3.41953	1.66144
36	Type 3	short	late	high	50	2	45.3387	19.1322	0.151129	0.0637741	0.729685	0.165885	0.270315	0.165885	0	0	0	0	0.135202	0.0668925	3.59243	1.51613
36	Type 3	short	late	high	50	3	35.7827	21.0533	0.119276	0.0701777	0.754718	0.156228	0.245282	0.156228	0	0	0	0	0.109337	0.0698264	3.44898	1.29385
36	Type 3	short	late	high	50	4	29.8193	20.8563	0.0993976	0.0695209	0.766899	0.150191	0.233101	0.150191	160.354	8.92314	122.996	25.0901	0.0922395	0.0677889	3.19054	1.06288
36	Type 3	short	late	high	50	5	25.5244	19.8231	0.0850814	0.0660771	0.773152	0.148747	0.226848	0.148747	159.84	9.13085	123.579	24.8847	0.0795241	0.0638133	2.84822	0.828104
36	Type 3	short	late	high	50	6	22.1901	18.4683	0.0739669	0.0615611	0.777702	0.145279	0.222298	0.145279	159.676	9.2323	124.22	24.5179	0.0694367	0.0591282	2.42594	0.585403
36	Type 3	short	late	high	50	7	19.472	17.0107	0.0649065	0.0567022	0.780636	0.144511	0.219364	0.144511	151.776	9.25795	118.523	23.2898	0.0611184	0.0542875	1.91143	0.352027
36	Type 3	short	late	high	50	8	17.1991	15.5631	0.0573303	0.0518771	0.781838	0.14344	0.218162	0.14344	4.3799	5.41871	3.39345	4.28519	0.0540806	0.0495709	1.28184	0.14344
36	Type 3	short	late	high	50	9	15.2493	14.1804	0.0508309	0.047268	0.785539	0.14111	0.214461	0.14111	0	0	0	0	0.0254155	0.023634	0.5	7.73238e-14

## Sheet: S8
Model Number	Survivorship	Lifespan	Breeding	MaxFecundity	Kvar (%)	R0_mean	R0_sd	G0_mean	G0_sd	W0_mean	W0_sd	W1_mean	W1_sd	W2_mean	W2_sd	W3_mean	W3_sd	W4_mean	W4_sd	W5_mean	W5_sd	W6_mean	W6_sd	W7_mean	W7_sd	W8_mean	W8_sd	W9_mean	W9_sd	l_mean	l_sd	pext
1	Type 1	long	late	low	0	3.36186	0.231819	6.7325	0.0496747	0.293044	0.00482845	0.251352	0.00310449	0.191449	0.00316319	0.129109	0.00279091	0.0761314	0.00240477	0.0381784	0.00209529	0.0153411	0.00138709	0.0044941	0.000617029	0.00082593	0.000163649	7.50736e-05	2.06201e-05	1.16599	0.0209309	0
2	Type 1	short	late	low	0	2.1423	0.1777	6.44061	0.0533378	0.27485	0.00548665	0.249473	0.00344936	0.201063	0.0041786	0.141065	0.00337962	0.0823862	0.00310756	0.037146	0.00256997	0.0116214	0.00133197	0.00218694	0.000386657	0.000202024	5.14912e-05	6.75976e-06	2.43512e-06	1.10185	0.0229601	0
3	Type 1	long	early	low	0	6.87508	0.372633	5.50457	0.062811	0.458046	0.00647507	0.277697	0.00252863	0.149426	0.00282114	0.0710773	0.00244662	0.0296028	0.00162605	0.0104719	0.000902329	0.00297628	0.000391666	0.000617426	0.000116268	8.06739e-05	2.07441e-05	5.21526e-06	1.78579e-06	1.64959	0.0282806	0
4	Type 1	short	early	low	0	5.26039	0.319666	5.12091	0.0616556	0.449641	0.00701422	0.28	0.00278856	0.15477	0.00329918	0.0744615	0.00282276	0.0297352	0.00190137	0.00916018	0.000947449	0.00196296	0.000310309	0.00025331	5.72638e-05	1.60787e-05	5.01279e-06	3.70568e-07	1.55405e-07	1.60604	0.0307402	0
5	Type 1	long	late	high	0	5.0024	0.381885	6.88563	0.0642741	0.322933	0.00692965	0.260604	0.00324686	0.186647	0.00320997	0.118214	0.00324408	0.0654384	0.00267598	0.0307794	0.00197756	0.0115944	0.00115651	0.00319083	0.000466591	0.000552142	0.000114241	4.72072e-05	1.34065e-05	1.23924	0.025214	0
6	Type 1	short	late	high	0	3.09851	0.281223	6.60755	0.0706556	0.302532	0.007725	0.258695	0.00359557	0.196342	0.00414782	0.129967	0.00385219	0.0714792	0.00336749	0.0303065	0.00239595	0.00894555	0.00111311	0.0015897	0.000289475	0.000138862	3.55422e-05	4.42238e-06	1.56172e-06	1.16952	0.0277161	0
7	Type 3	long	late	low	0	46.422	4.40659	6.33819	0.0396414	0.524421	0.0166327	0.400441	0.014767	0.0665491	0.00311354	0.00761661	0.00044527	0.000869244	0.000108458	9.4994e-05	1.25892e-05	7.46542e-06	1.34891e-06	4.72904e-07	1.30407e-07	3.19266e-08	1.17448e-08	2.18166e-09	8.81284e-10	1.43205	0.0713034	0
8	Type 3	short	late	low	0	29.9924	3.24549	6.32207	0.0409817	0.452639	0.0226896	0.462602	0.0180879	0.0774042	0.00591288	0.0067587	0.000387352	0.000539463	8.40614e-05	5.22285e-05	8.2101e-06	3.35169e-06	6.6848e-07	1.44093e-07	4.17425e-08	6.26056e-09	2.74509e-09	3.67588e-10	1.76394e-10	1.13746	0.0800289	0.024
9	Type 3	long	early	low	0	7.13331	1.14427	6.42979	0.290443	0.567606	0.0747589	0.361375	0.0469306	0.0645774	0.0245175	0.0060531	0.00381266	0.000370599	0.000326307	1.66462e-05	1.89861e-05	5.82199e-07	8.29651e-07	1.68165e-08	2.90283e-08	4.1914e-10	8.60852e-10	9.19507e-12	2.21217e-11	1.62561	0.435061	0.031
10	Type 3	short	early	low	0	3.55242	0.642705	6.20901	0.333639	0.544529	0.0775501	0.387244	0.0501749	0.0634649	0.025164	0.00456865	0.00308353	0.00018844	0.000184095	5.20204e-06	6.73773e-06	1.04453e-07	1.72427e-07	1.65284e-09	3.38266e-09	2.16775e-11	5.3335e-11	2.46055e-13	7.14786e-13	1.45384	0.403063	0.113
11	Type 3	long	late	high	0	74.6472	6.96742	6.33511	0.0413467	0.539212	0.0199281	0.394382	0.0169268	0.0599952	0.00391232	0.00578245	0.000301425	0.000563986	7.82868e-05	5.94855e-05	8.11185e-06	4.3225e-06	7.63485e-07	2.31933e-07	6.21053e-08	1.32879e-08	5.07917e-09	8.77735e-10	3.53504e-10	1.52734	0.0926373	0
12	Type 3	short	late	high	0	48.075	5.18576	6.31911	0.0413281	0.460294	0.0252769	0.460298	0.0194255	0.07348	0.0068559	0.00554844	0.000423505	0.000345355	5.6733e-05	3.29019e-05	5.15442e-06	2.01233e-06	3.76058e-07	7.48448e-08	1.97084e-08	2.50613e-09	1.09283e-09	1.44205e-10	6.60876e-11	1.18347	0.094861	0.015
13	Type 1	long	late	low	10	3.26643	0.815331	6.7283	0.102013	0.290743	0.0110156	0.254512	0.0070845	0.194854	0.0100183	0.129702	0.00571763	0.0744288	0.00292189	0.0361617	0.00436969	0.0143224	0.00366966	0.00431282	0.00187157	0.000869938	0.000555359	9.41833e-05	8.155e-05	1.14405	0.0682597	0.02
14	Type 1	short	late	low	10	2.12819	0.570515	6.4367	0.0916824	0.273663	0.0117828	0.252299	0.00700483	0.203492	0.011382	0.140628	0.00657937	0.0803596	0.00386083	0.0357012	0.00556853	0.0113338	0.0036337	0.00227119	0.00120415	0.000241978	0.000187766	1.03211e-05	1.09138e-05	1.08634	0.0694146	0.153
15	Type 1	long	early	low	10	6.71297	1.21646	5.49902	0.153401	0.45723	0.00770705	0.280293	0.00738057	0.15024	0.00458851	0.0702541	0.00274032	0.0285193	0.00283783	0.00990493	0.0020213	0.00283757	0.000975326	0.000621925	0.000317257	9.14795e-05	6.35459e-05	7.23576e-06	6.49947e-06	1.63271	0.0602656	0
16	Type 1	short	early	low	10	5.30005	0.990241	5.12817	0.143288	0.450451	0.0085742	0.281759	0.00723288	0.154493	0.00545793	0.0730864	0.0030267	0.0288607	0.00316665	0.00899473	0.00212532	0.00203547	0.00083015	0.000295793	0.000181965	2.29271e-05	1.95041e-05	7.12374e-07	8.01299e-07	1.60014	0.0616508	0
17	Type 1	long	late	high	10	4.9849	1.26317	6.89327	0.103409	0.320759	0.0141	0.262808	0.00669472	0.188934	0.00991642	0.118511	0.00581997	0.064299	0.00286843	0.0296111	0.00351469	0.0111738	0.00277693	0.00321778	0.00133534	0.000621245	0.000374783	6.43499e-05	5.20009e-05	1.22214	0.0759237	0
18	Type 1	short	late	high	10	3.08253	0.855129	6.60168	0.102798	0.300811	0.0145129	0.2612	0.00692202	0.198628	0.0110755	0.12963	0.00676368	0.0698567	0.00380372	0.0292774	0.00459441	0.00876306	0.00281968	0.00165919	0.000880373	0.000167034	0.000130109	6.73848e-06	7.14706e-06	1.15323	0.0757759	0.021
19	Type 3	long	late	low	10	46.5507	11.2629	6.32464	0.0616505	0.522451	0.0302361	0.401185	0.0247875	0.0676225	0.00653643	0.0077514	0.000499708	0.000883424	0.000168265	9.77353e-05	2.56787e-05	7.95649e-06	3.32886e-06	5.50665e-07	3.62812e-07	4.17249e-08	3.59693e-08	3.13987e-09	3.05718e-09	1.42886	0.12598	0
20	Type 3	short	late	low	10	30.4202	8.4829	6.30583	0.0672481	0.451166	0.0381495	0.462253	0.0283867	0.0790541	0.0108308	0.00692203	0.000551659	0.000546956	0.000128214	5.37205e-05	1.63462e-05	3.58262e-06	1.64024e-06	1.72384e-07	1.28865e-07	9.17831e-09	1.01028e-08	6.19358e-10	7.70796e-10	1.13723	0.133144	0.151
21	Type 3	long	early	low	10	7.43738	2.36762	6.39551	0.33598	0.572465	0.0733327	0.358223	0.0465485	0.0631154	0.0237363	0.00582665	0.00364017	0.000352812	0.00031376	1.60152e-05	1.91957e-05	5.94708e-07	9.46804e-07	1.95172e-08	4.04035e-08	5.97395e-10	1.56857e-09	1.74161e-11	5.62946e-11	1.65309	0.432212	0.025
22	Type 3	short	early	low	10	3.68198	1.19611	6.20154	0.390446	0.543504	0.079793	0.387503	0.0514725	0.0641213	0.026076	0.00466894	0.00322211	0.000197512	0.000202781	5.75305e-06	8.43389e-06	1.2945e-07	2.73488e-07	2.50327e-09	7.4478e-09	4.50969e-11	1.80323e-10	7.85111e-13	4.02942e-12	1.45202	0.410516	0.13
23	Type 3	long	late	high	10	73.989	18.0899	6.31963	0.0626343	0.535596	0.0349095	0.396457	0.0275992	0.0614158	0.00792677	0.00590002	0.000355324	0.000566556	0.000112405	6.01578e-05	1.53574e-05	4.45782e-06	1.75083e-06	2.56492e-07	1.62915e-07	1.65201e-08	1.45488e-08	1.1884e-09	1.16886e-09	1.51778	0.158193	0
24	Type 3	short	late	high	10	48.6669	13.361	6.30608	0.0649906	0.457922	0.0400605	0.461018	0.0289044	0.0750084	0.0118148	0.0056702	0.000664689	0.000345648	8.05921e-05	3.33795e-05	9.81637e-06	2.11596e-06	9.03777e-07	8.67847e-08	5.91204e-08	3.61091e-09	3.88748e-09	2.39104e-10	2.88214e-10	1.17954	0.148723	0.095
25	Type 1	long	late	low	50	3.05233	2.12998	6.67391	0.390861	0.27034	0.0460658	0.272954	0.0299204	0.218617	0.04482	0.131267	0.0114875	0.063104	0.0141452	0.0271706	0.0134854	0.010995	0.00763783	0.00404926	0.00340168	0.00124301	0.00121986	0.000260339	0.000303172	1.01791	0.25512	0.384
26	Type 1	short	late	low	50	2.23896	1.78063	6.4043	0.371121	0.256869	0.0477646	0.272057	0.0299706	0.227181	0.0480858	0.138374	0.0138573	0.0650446	0.0165159	0.0265986	0.0148549	0.00995026	0.00800355	0.00314403	0.00316918	0.000699135	0.00085327	8.21769e-05	0.000121477	0.97185	0.259687	0.451
27	Type 1	long	early	low	50	5.70148	3.42763	5.3211	0.635247	0.444063	0.0248938	0.303407	0.0381237	0.157085	0.013285	0.0630817	0.0104678	0.0220353	0.0099528	0.00728049	0.00485968	0.00225754	0.00182543	0.000626314	0.000575537	0.000142115	0.000147517	2.16813e-05	2.62404e-05	1.49366	0.241404	0.017
28	Type 1	short	early	low	50	4.75721	2.9678	5.02326	0.578974	0.439324	0.0259838	0.304415	0.0373625	0.160253	0.0145325	0.064587	0.0103718	0.0220432	0.0100586	0.00689724	0.00487938	0.00194965	0.00175872	0.00045145	0.000490658	7.25306e-05	9.50008e-05	6.17217e-06	9.88993e-06	1.4723	0.239864	0.034
29	Type 1	long	late	high	50	4.75984	3.27939	6.84433	0.371817	0.29801	0.0529234	0.28004	0.0283939	0.211209	0.0432961	0.12057	0.0121552	0.0550718	0.0112676	0.0224774	0.0106369	0.00860154	0.005755	0.00299166	0.00241273	0.000860177	0.000807464	0.000167808	0.000187026	1.0912	0.27297	0.344
30	Type 1	short	late	high	50	3.39316	2.62034	6.57472	0.353294	0.283173	0.0550393	0.27862	0.0284193	0.21944	0.0469835	0.127752	0.0141352	0.0576752	0.0136347	0.0225892	0.0118766	0.00793882	0.0059771	0.00230014	0.00219436	0.000462962	0.000549312	4.95643e-05	7.3123e-05	1.0436	0.277435	0.387
31	Type 3	long	late	low	50	47.6477	32.3773	6.19075	0.240099	0.501771	0.0948459	0.39929	0.0603227	0.0877215	0.0397542	0.010122	0.00288695	0.000968367	0.000500507	0.000114538	8.43993e-05	1.17372e-05	1.12221e-05	1.17114e-06	1.34404e-06	1.1797e-07	1.47695e-07	1.06289e-08	1.40416e-08	1.39413	0.406201	0.245
32	Type 3	short	late	low	50	33.1607	25.8041	6.17267	0.239407	0.449956	0.0938058	0.440652	0.0603448	0.0990483	0.0442117	0.00962099	0.00348343	0.000646533	0.000403611	6.91174e-05	6.15092e-05	6.20372e-06	7.08941e-06	5.23661e-07	7.45954e-07	4.74994e-08	7.56853e-08	4.02517e-09	6.71208e-09	1.13373	0.385008	0.437
33	Type 3	long	early	low	50	11.4091	10.6595	6.15888	0.818808	0.565769	0.0811452	0.358908	0.0526107	0.0682392	0.0271103	0.00654001	0.00434948	0.000496885	0.000642507	4.23103e-05	9.13763e-05	4.08146e-06	1.21995e-05	4.05464e-07	1.51691e-06	3.91129e-08	1.74375e-07	3.56567e-09	1.84424e-08	1.6454	0.487225	0.063
34	Type 3	short	early	low	50	6.51446	6.67335	6.01912	0.85072	0.543892	0.0859746	0.384661	0.0576434	0.0662952	0.0276959	0.00489116	0.0033664	0.000246646	0.000312122	1.28943e-05	2.76527e-05	7.64269e-07	2.33849e-06	4.73877e-08	1.87184e-07	2.88379e-09	1.39749e-08	1.67011e-10	9.62302e-10	1.48047	0.465727	0.146
35	Type 3	long	late	high	50	75.2878	50.5458	6.19369	0.229997	0.516132	0.101251	0.394876	0.0654837	0.0803119	0.0399143	0.0079813	0.0028908	0.000623063	0.000330084	6.91261e-05	5.02208e-05	6.20331e-06	5.83217e-06	5.20081e-07	6.06706e-07	4.67993e-08	6.07844e-08	3.92482e-09	5.31754e-09	1.49565	0.46759	0.22
36	Type 3	short	late	high	50	51.4715	40.4197	6.16509	0.235749	0.455766	0.100171	0.440611	0.0632885	0.0950463	0.0453257	0.00812636	0.00355658	0.000405476	0.000259256	4.10572e-05	3.64923e-05	3.2766e-06	3.69854e-06	2.28574e-07	3.31816e-07	1.80188e-08	3.04718e-08	1.43961e-09	2.52777e-09	1.18305	0.432345	0.432
